# Supplementary material for: Drug Repositioning for Fabry Disease: Acetylsalicylic Acid Potentiates the Stabilization of Lysosomal Alpha-Galactosidase by Pharmacological Chaperones
Source: Int J Mol Sci. 2022 May 4;23(9):5105. doi: 10.3390/ijms23095105 (PMC9105905; doi:10.3390/ijms23095105)
Supplement: Supplementary file 1 [file ijms-23-05105-s001.zip]

Archive with 6 entries (6 files):
- File_S1.pdf
- File_S2.pdf
- FIle_S3.csv
- File_S4.csv
- File_S5.R
- File_S6.csv
