# Supplementary material for: Drug Repositioning for Fabry Disease: Acetylsalicylic Acid Potentiates the Stabilization of Lysosomal Alpha-Galactosidase by Pharmacological Chaperones
Source: Int J Mol Sci. 2022 May 4;23(9):5105. doi: 10.3390/ijms23095105 (PMC9105905; doi:10.3390/ijms23095105)
Supplement: Supplementary file 1 [file ijms-23-05105-s001.zip › FIle_S3.csv]

Accession	Gene	Ratio: (ASA) / (DMSO)	Adj. P-Value: (ASA) / (DMSO)
Q9UPR0	PLCL2	24.772	2.52404921700224e-16
Q71DI3	H3C15	15.4	2.52404921700224e-16
O95295	SNAPIN	12.365	1.32980968171143e-10
Q8IVG5	SAMD9L	11.013	2.52404921700224e-16
Q15651	HMGN3	10.985	2.52404921700224e-16
A6NE01	FAM186A	6.292	3.3347102766589e-9
Q3YEC7	RABL6	5.878	7.7573291207354e-7
H0Y9S7	ATP2C1	5.658	3.20958110759237e-7
M0R0B3	PSG4	5.517	1.61094711280046e-6
P0CG08	GPR89B	5.419	2.54030177125011e-4
A0A087X255	MID1	5.347	2.10771443782187e-8
P61626	LYZ	5.109	6.56847635643507e-11
Q9H0E2	TOLLIP	4.996	2.52404921700224e-16
Q9NWZ8	GEMIN8	4.588	7.28880056105396e-4
H0YMC0	CCDC32	4.367	5.33437191806658e-4
P21741	MDK	4.345	6.38743319473602e-4
Q9UBB5	MBD2	4.248	1.6628044759897802e-05
Q9Y5A7	NUB1	4.222	8.54841294915598e-10
Q5JVZ5	ELMO2	4.169	2.09342433446462e-5
P84243	H3-3A	4.151	2.56778964544415e-5
P12259	F5	4.015	0.0031732347446575
O00214	LGALS8	3.932	1.08562482369779e-6
O15484	CAPN5	3.831	0.00115550397296206
H7C5S6	LRWD1	3.809	6.76119155988865e-11
P18065	IGFBP2	3.777	1.04953875473073e-4
O95926	SYF2	3.766	0.0108144289523657
O60262	GNG7	3.524	4.8166924560358e-12
A0A0A0MT83	IVD	3.508	0.0075818073038295
Q9NUV7	SPTLC3	3.44	9.97130975316946e-4
B5MCB5	CRABP1	3.361	0.00328807505411737
Q6RFH5	WDR74	3.353	0.00847650987765344
P34931	HSPA1L	3.293	0.00581407489966452
Q96FX7	TRMT61A	3.274	0.0483704369255376
P69905	HBA1;	3.269	2.52404921700224e-16
J3QQX6	ICAM2	3.255	0.00393462682652464
P01008	SERPINC1	3.239	0.00405054781996639
P07204	THBD	3.209	7.20820526689009e-7
E9PHH9	POLR3C	3.207	0.0430108868122123
P04004	VTN	3.199	5.59825308394786e-15
O94915	FRYL	3.184	0.008197048550613
A0A499FJY3	RBM15	3.175	0.00948645196118109
M0R0H5	PLAUR	3.16	1.32575506060078e-4
Q8WUK0	PTPMT1	3.151	0.0113736839150101
A0A494C0R8	CLUH	3.092	0.0132619007945181
A0A1W2PNY5	ELP4	3.089	0.00782397837311821
K7EIE8	MBD3	3.083	0.0605433227807657
A0A2R8Y7R2	HBB	3.068	1.10973123148025e-14
Q5SRP5	APOM	3.039	6.75912346018348e-4
Q03164	KMT2A	3.032	0.0572086006477655
Q9Y2H6	FNDC3A	3.013	6.9270678097873e-4
Q8N1B4	VPS52	2.97	0.0930367280754009
D6RF35	GC	2.968	0.00229157878994589
Q69YN2	CWF19L1	2.942	0.0211790150278979
P02656	APOC3	2.933	0.00693345727414116
O95104	SCAF4	2.918	0.0867174883811977
Q9NX58	LYAR	2.879	0.00236628772106799
Q99541	PLIN2	2.86	0.0977423926896913
Q13363	CTBP1	2.845	0.0523306088499358
Q9NRY4	ARHGAP35	2.837	0.0138838322977876
C9J8E1	MAPKAPK3	2.82	0.0362680010391576
P62072	TIMM10	2.819	0.00498606347730523
E9PKN0	PCF11	2.809	0.0108704067186104
Q9NZP5	OR5AC2	2.802	0.0436204318760368
B7ZKJ8	ITIH4	2.764	0.0158811295022353
A0A140T9E9	BRD2	2.755	0.0434974763664319
P36955	SERPINF1	2.729	0.0378060028995855
Q8NB90	SPATA5	2.677	5.9567482106987e-4
Q96P16	RPRD1A	2.658	0.0630640734618813
O00479	HMGN4	2.655	0.010702591454641
Q9Y3D8	AK6	2.649	0.0651501345542662
P20929	NEB	2.628	3.031963108904e-10
Q15311	RALBP1	2.61	0.0646722598237938
Q8WTT2	NOC3L	2.594	0.0679443248625125
Q03701	CEBPZ	2.569	0.00274035136129911
Q9Y2P8	RCL1	2.569	0.028679197917688
F8W8D3	SLBP	2.548	0.068536750960553
Q9BYG3	NIFK	2.526	0.0466341666255836
C9JIP2	UPP1	2.505	0.0665834715140282
Q53H82	LACTB2	2.481	0.0817526802812131
Q9Y6M7	SLC4A7	2.48	0.0730860274083585
J3QR07	YTHDC1	2.48	0.0832401437293273
Q8NBN7	RDH13	2.476	0.0832401437293273
O15121	DEGS1	2.462	0.0555288009550271
Q8IVF7	FMNL3	2.461	0.00121280174766831
Q13501	SQSTM1	2.46	1.8421137184813e-8
O15118	NPC1	2.448	0.00422210111641152
P05120	SERPINB2	2.447	8.59881594039713e-9
A0A3B3IUC4	GLA	2.409	0.0616165610473759
P53701	HCCS	2.37	0.08727999529657
O75348	ATP6V1G1	2.37	0.00782397837311821
P08697	SERPINF2	2.33	0.0378060028995855
P09601	HMOX1	2.279	2.52858031086889e-7
P55854	SUMO3	2.269	0.0220342407170427
P21980	TGM2	2.266	0.0147063779033667
Q9H425	C1orf198	2.252	0.0166167887890316
Q04837	SSBP1	2.248	0.00904114838461182
P02795	MT2A	2.24	3.68756479750493e-7
Q8NBN3	TMEM87A	2.239	0.0373323018610144
A0A087WVP4	SMTN	2.235	4.43502908534679e-4
P01033	TIMP1	2.225	0.00809904527649323
P02649	APOE	2.222	1.43067086952786e-4
Q5T4U5	ACADM	2.22	0.0736471342531069
P17096-2	NA	2.217	2.75256672466185e-7
J3QRU4	VAMP2	2.203	0.0223087149388403
A0A087WTD7	AKAP13	2.19	0.0926916059459111
Q9NTI5	PDS5B	2.163	0.00904114838461182
P01024	C3	2.1	0.00180668177413321
P19838	NFKB1	2.094	6.87834689791887e-4
Q9NTJ4	MAN2C1	2.088	0.00924398627699829
A6NMB1	SIGLEC16	2.085	0.0424793771984322
A0A096LP25	AAK1	2.073	6.07469365929708e-4
C9JKI3	CAV1	2.057	4.06029042876741e-4
Q8IVE3	PLEKHH2	2.028	0.0989740276438757
P05121	SERPINE1	1.978	7.96131323102093e-5
Q9BTV4	TMEM43	1.905	7.624101783725e-5
Q8N257	H2BU1	1.9	0.00582717630647054
Q9H173	SIL1	1.88	0.0076115787941770504
O00622	CCN1	1.877	2.1621093919389e-4
P35625	TIMP3	1.851	6.79071944438255e-4
P17096	HMGA1	1.848	5.79971805835256e-4
Q04828	AKR1C1	1.823	5.26445207149366e-4
P27105	STOM	1.784	0.0930027963539116
Q7Z2Z2	EFL1	1.756	0.0926916059459111
O60565	GREM1	1.74	0.0217499576775032
Q9UDY4	DNAJB4	1.736	0.0760898270009515
Q9H5V8	CDCP1	1.709	0.00315403695097234
P07305	H1-0	1.704	0.0070745438232912
Q92696	RABGGTA	1.7	0.00440265394719155
P04732	MT1E	1.698	0.0728861080223775
Q8IY81	FTSJ3	1.697	0.0876777887423704
P30622	CLIP1	1.696	0.09430274075869
A0A024R6I7	SERPINA1	1.693	0.0572086006477655
P02768	ALB	1.692	0.00412000966456579
Q8WWX9	SELENOM	1.691	0.00416927855967925
O00592	PODXL	1.689	0.00650306985631407
Q06278	AOX1	1.675	0.089083300742485
P02765	AHSG	1.657	0.00692021897851626
P02786	TFRC	1.601	0.0124297395056303
P01023	A2M	1.598	0.0159784687826535
P21281	ATP6V1B2	1.591	0.0296964481777996
Q02790	FKBP4	1.552	0.0488273186587792
P43490	NAMPT	1.548	0.0230889502364861
P16401	H1-5	1.506	0.0538485262907538
O43143	DHX15	1.484	0.0697291017344746
O00483	NDUFA4	0.738	0.0989185222529324
Q15758	SLC1A5	0.737	0.086168550843193
P28300	LOX	0.732	0.0882023457063857
Q9GZX9	TWSG1	0.732	0.0982746667373167
Q9H9B1	EHMT1	0.724	0.0813226856656446
P17066	HSPA6	0.723	0.0976251861505957
Q6UVY6	MOXD1	0.721	0.0845876689546109
P62891	RPL39	0.717	0.0374174889996368
P14406	COX7A2	0.717	0.0625534879254212
Q9Y5U2	TSSC4	0.704	0.0320102765601924
P50454	SERPINH1	0.703	0.0906491088064945
P80723	BASP1	0.702	0.037098243869676
E9PRJ8	CD81	0.699	0.0191662775884614
Q8WUP2	FBLIM1	0.697	0.0477763225485919
P14324-2	FDPS	0.697	0.0257885017715428
Q14123	PDE1C	0.695	0.0463584934542917
A0A1B0GVD5	CTSD	0.695	0.0655595920854679
Q5SS57	HLA-B	0.695	0.0587150651661835
P13164	IFITM1	0.695	0.0387149362336306
Q9Y617	PSAT1	0.695	0.0733963024912183
Q8IUE6	H2AC21	0.694	0.0125695711666648
Q96NH3	TBC1D32	0.694	0.0723222111020216
Q16513	PKN2	0.694	0.0355252886639453
Q8NHP8	PLBD2	0.692	0.0881120419525595
P42224	STAT1	0.686	0.0589124528452942
P35754	GLRX	0.684	0.0678562784887029
A0A5F9ZHB6	PRIM1	0.683	0.031407200581474
P42766	RPL35	0.682	0.0270107923750394
P09914	IFIT1	0.681	0.0646722598237938
Q9UEY8-2	ADD3	0.681	0.0687812867854863
P18085	ARF4	0.678	0.0407065401509625
Q9H1E3	NUCKS1	0.677	0.0098789045568856
P49753	ACOT2	0.672	0.0221200297174526
Q9UK76	JPT1	0.672	0.00817520784114189
Q8IVM0	CCDC50	0.668	0.0528605590114551
Q9Y5Z4	HEBP2	0.668	0.0878129538412543
A0A5F9UP49	SDF4	0.666	0.0207450462660026
Q5KU26	COLEC12	0.665	0.00396363078475961
Q01995	TAGLN	0.665	0.0331671278271447
P29966	MARCKS	0.662	0.0208868348869365
Q9P2K2	TXNDC16	0.661	0.0335536337710477
Q9NUP9	LIN7C	0.659	0.0617765525696037
P67936	NA	0.655	0.0234382865818717
C9J4M6	POLR2B	0.654	0.0209119546990321
Q76L83	ASXL2	0.653	0.00904114838461182
P62877	RBX1	0.65	0.043013845904658
O94808	GFPT2	0.649	0.0300744311455712
A0A087WV24	DDC	0.639	0.00917311987814849
E5RI33	LY6E	0.639	0.0926545218290824
D6RIY6	EXOSC9	0.635	0.0504375315908623
E9PFZ2	CP	0.622	0.00289397549740443
P05161	ISG15	0.619	0.0047291226460732
P84101	SERF2	0.615	0.0188521815592982
A0A0A0MTQ5	ATP5MJ	0.613	0.0427876725146711
Q4V9L6	TMEM119	0.613	0.016094050268671
P20591	MX1	0.612	0.00175113511147694
P32322	PYCR1	0.611	0.00474829734781977
P23142	FBLN1	0.61	0.00127704812910337
Q9Y264	ANGPT4	0.609	0.00305000298073423
P14174	MIF	0.604	0.00354167512008268
P45877	PPIC	0.604	0.0223861718689827
Q6EMK4	VASN	0.599	0.00185874703277641
I3L2C7	GEMIN4	0.594	0.00236149330966533
P35555	FBN1	0.586	5.20193094029145e-4
P29373	CRABP2	0.585	0.0015148421401791
P63218	GNG5	0.585	0.00155428071317972
P98082	DAB2	0.582	9.88391216166761e-5
O15460-2	P4HA2	0.582	0.00127256318446163
P54727	RAD23B	0.581	1.42552050196748e-4
P09972	ALDOC	0.579	4.54535324551593e-4
J3KQ26	ARMC5	0.56	2.1621093919389e-4
P98095	FBLN2	0.555	1.40580120355108e-4
A0A3B3ISK9	ACSF3	0.549	0.00478144001926194
Q96E52	OMA1	0.544	0.00406049195447713
P60903	S100A10	0.543	1.62021068540528e-4
O75368	SH3BGRL	0.541	4.25232071742059e-4
J3KMZ9	LDLR	0.538	0.00866628424372624
P62314	SNRPD1	0.536	1.26137789935804e-4
P07951-2	TPM2	0.531	8.14376198757211e-5
Q9Y2G9	SBNO2	0.531	0.0750027459837607
Q96C36	PYCR2	0.529	0.0732697241030346
Q9GZT4	SRR	0.526	0.0876777887423704
Q9H6K4-2	OPA3	0.513	0.0723570633177231
A0A0U1RQV3	EFEMP1	0.51	0.0466739762852261
Q9BRX5	GINS3	0.507	2.08786603990217e-4
Q5U5X0	LYRM7	0.498	0.0379862196726483
F8W8H5	RAB24	0.497	0.0617088142452195
P53801	PTTG1IP	0.49	0.00295431293016531
O94886	TMEM63A	0.489	1.05477403936698e-7
P0C1Z6	TFPT	0.488	3.20018203156799e-5
Q9NZ45	CISD1	0.485	0.0312883113872796
P25098	GRK2	0.484	0.0811140548060562
Q53EP0	FNDC3B	0.478	0.0630640734618813
H3BUU9	CDH11	0.476	0.0129224880715223
K7EJD3	LGALS3BP	0.476	0.059465331872595
A0A0C4DGV8	SEMA3B	0.471	0.071331832159601
Q7LBR1	CHMP1B	0.468	0.0214376407785009
Q96CG8	CTHRC1	0.466	9.83051260282775e-5
Q9H3M7	TXNIP	0.46	0.0233890219974338
P20908	COL5A1	0.459	2.92153989041081e-8
Q7RTV5	PRXL2C	0.459	0.0839143124968403
P98160	HSPG2	0.452	2.13917882982924e-7
A6NHT5	HMX3	0.441	1.59873512991057e-4
A0A669KBF5	TMEM30A	0.439	0.0292809956341589
Q8N806	UBR7	0.438	2.17421273540449e-5
M0QYE5	STK11IP	0.436	0.00148954317102876
P09619	PDGFRB	0.433	2.6053566482844197e-07
P84022	SMAD3	0.43	1.14362950742299e-10
Q9HCU0	CD248	0.429	2.94821607747981e-10
J3QR65	MTMR4	0.426	0.0270107923750394
P02751-1	FN1	0.419	8.1666052599084e-9
Q12841	FSTL1	0.418	2.60515458273483e-8
P35251	RFC1	0.414	0.0208868348869365
C9JRL6	EML2	0.413	0.0254359218855177
P56159	GFRA1	0.406	8.06954993335969e-4
P43155	CRAT	0.397	0.00337317294388891
Q14393	GAS6	0.394	0.0125547558534387
Q16270	IGFBP7	0.392	2.43729288118466e-4
P33316-2	DUT	0.391	0.00101537008319607
O96011	PEX11B	0.391	0.00174924731082505
P48594	SERPINB4	0.39	0.0199028307196707
Q99715	COL12A1	0.382	2.84918658509282e-11
P30046	DDT	0.374	5.12519193387607e-8
E9PRZ1	SAAL1	0.343	1.66167546861538e-4
P05997	COL5A2	0.341	1.96786139182694e-5
P09486	SPARC	0.337	2.11394772499118e-12
Q9NR28	DIABLO	0.332	6.4527712962878e-7
P14317	HCLS1	0.328	1.15105619980965e-4
Q15113	PCOLCE	0.324	2.52404921700224e-16
P26022	PTX3	0.323	9.83051260282775e-5
P47929	LGALS7	0.32	1.5146682967021e-4
P67936-2	TPM4	0.318	2.52404921700224e-16
A0A087X0K1	CAB39	0.315	4.43367450996922e-5
A0A6I8PIX7	SVIL	0.313	4.51521279593219e-11
Q53GT1	KLHL22	0.301	1.16326888265089e-4
C9JFZ1	SYNJ1	0.278	1.63070468502313e-5
O95864	FADS2	0.262	1.52123915005523e-7
P02461	COL3A1	0.258	2.52404921700224e-16
H3BTL8	SCAPER	0.241	8.91100655133169e-6
A0A494BZZ2	TPM1	0.237	1.63217924986961e-6
P08123	COL1A2	0.234	2.52404921700224e-16
H0Y4K8	FN1	0.232	2.52404921700224e-16
P09493-3	TPM1	0.223	2.52404921700224e-16
H0Y8S5	SNF8	0.189	2.26225527774339e-12
A0A3B3IRM4	XYLB	0.162	2.52404921700224e-16
P02452	COL1A1	0.126	2.52404921700224e-16
Q9UP83	COG5	0.103	2.52404921700224e-16
P00747	PLG	0.043	2.52404921700224e-16
