# Supplementary material for: Drug Repositioning for Fabry Disease: Acetylsalicylic Acid Potentiates the Stabilization of Lysosomal Alpha-Galactosidase by Pharmacological Chaperones
Source: Int J Mol Sci. 2022 May 4;23(9):5105. doi: 10.3390/ijms23095105 (PMC9105905; doi:10.3390/ijms23095105)
Supplement: Supplementary file 1 [file ijms-23-05105-s001.zip › File_S4.csv]

ID	ORF	SPOT_ID	logFC	AveExpr	t	P.Value	adj.P.Val	B
FGFBP1	FGFBP1		-4.5821702305556204	9.194957155898425	-17.724074207901687	2.645711466061065e-10	4.928431318978551e-6	13.440668428677943
CCNB1	CCNB1		-4.087543214033019	6.967351562249218	-13.462731778816517	7.255084702015721e-9	4.7429379439939615e-5	10.202636746996385
GDF15	GDF15		4.867242158960714	7.2071709704024	13.08290867987544	1.0184534988176855e-8	4.7429379439939615e-5	9.882587703596283
TGIF2LX	TGIF2LX		-4.89421153392054	6.8716665220016235	-13.229747156791124	8.92395801475267e-9	4.7429379439939615e-5	9.788173778312636
FAM83D	FAM83D		-3.884768712677727	7.778724021749311	-12.161699806251782	2.4057420097892498e-8	8.819228740397311e-5	9.438642220435359
GJB2	GJB2		-2.527730834397909	11.624562272498105	-11.858206351992832	3.2326395404312435e-8	8.819228740397311e-5	9.393720930172726
FAM46B	FAM46B		-2.871234123635589	7.963955215031992	-11.832944751715075	3.3140756486354507e-8	8.819228740397311e-5	9.210357368834517
CLCA2	CLCA2		-3.5171983079859697	7.937143648784842	-11.076858007647612	7.130166694408603e-8	1.493562751065403e-4	8.50246112119579
KRT75	KRT75		2.6423350424390586	7.754401772216568	10.929432345380404	8.320892799936755e-8	1.493562751065403e-4	8.369498150949903
FAM46A	FAM46A		-2.608157058234987	9.279721345263638	-10.739347688890815	1.0180150750477782e-7	1.493562751065403e-4	8.235173094107997
KHDRBS3	KHDRBS3		2.72725077887499	6.793551123172185	10.88495573460132	8.720683534034633e-8	1.493562751065403e-4	8.232309461075541
CENPE	CENPE		-3.304035673486526	7.058040547723916	-10.80634587540556	9.478505734128943e-8	1.493562751065403e-4	8.160843087298053
KIF20A	KIF20A		-4.841645082370062	7.973741864386963	-10.717287871508624	1.0423188621349709e-7	1.493562751065403e-4	8.11694325328199
LONRF3	LONRF3		-2.6957580734783964	9.674480034924159	-10.590610779048657	1.1944691292346663e-7	1.525719012264592e-4	8.0983269292297
TRNT1	TRNT1		-3.295155529040726	7.361176639888018	-10.48031166870361	1.3463838000296564e-7	1.525719012264592e-4	7.883785082002783
SERPINB13	SERPINB13		-2.8997722134842574	7.310573374324775	-10.415058218104466	1.4458977158702214e-7	1.525719012264592e-4	7.828343951646905
CDCA3	CDCA3		-4.128130844190467	6.611016175067713	-10.523947877714193	1.2839449634003167e-7	1.525719012264592e-4	7.700972155347255
KIFC1	KIFC1		-2.9647930498907717	8.16486472711778	-10.22628847431583	1.780796791965542e-7	1.7459306653017957e-4	7.682218358709994
PSPHL	PSPHL		-3.4203893863587167	6.2609544295577715	-10.397324622413157	1.4742829193022684e-7	1.525719012264592e-4	7.577868578329662
GJB6	GJB6		-2.1830407953248887	9.722896303633615	-9.930947160861365	2.4824748156697186e-7	2.2558667084273917e-4	7.401668157653356
HIST1H4C	HIST1H4C		-2.5885018760275287	11.319768450699241	-9.909756358778406	2.543117934130085e-7	2.2558667084273917e-4	7.399245943821563
AURKA	AURKA		-2.9838180740773845	9.236054570819018	-9.78967273660558	2.9180952081914123e-7	2.448519043687869e-4	7.24223833396918
BIRC5	BIRC5		-4.39735279438989	6.313560060244426	-9.758968186472526	3.0231875673620886e-7	2.448519043687869e-4	6.814531653250169
KIF11	KIF11		-3.340250088019256	6.710187161209281	-9.491164385114331	4.131499212486379e-7	3.206731972091511e-4	6.787741451439213
HNRPA2B1	HNRPA2B1		-1.7584327763965444	11.852383408252463	-9.294935287035509	5.216613868765768e-7	3.8870033258947496e-4	6.689914837587844
BCHE	BCHE		-2.4679104696878333	7.882821777531674	-9.254671041970262	5.474856480504751e-7	3.914267169625486e-4	6.622607569154086
ID3	ID3		-2.6784516295860037	9.743916400408937	-9.173426002249057	6.038469086548594e-7	3.914267169625486e-4	6.549716847675185
DLGAP5	DLGAP5		-4.2882905416589665	8.27215616016155	-9.176051902276223	6.019313987072485e-7	3.914267169625486e-4	6.529201066452721
NMT1	NMT1		-2.157152496043496	7.196635173674679	-9.038691295524547	7.114284439646715e-7	4.178190840051125e-4	6.360119189177651
AKR1B10	AKR1B10		-2.9401781731040186	6.22718404274487	-9.097061055162067	6.625006752095703e-7	4.1136875259346244e-4	6.314081048188951
JUB	JUB		-2.384175636761274	6.503799984219588	-9.012876541929733	7.342855536984141e-7	4.178190840051125e-4	6.287902864999551
TUBB2A	TUBB2A		-1.8828803517921315	10.781798892143737	-8.938371209318682	8.047647126944714e-7	4.283187733735032e-4	6.271678366167192
PLIN2	PLIN2		-3.426018063318372	5.741172206637936	-9.165901924925539	6.093716336651229e-7	3.914267169625486e-4	6.182171429349175
CCNA1	CCNA1		-3.49956241167511	7.781003044706289	-8.862748302299114	8.837396311195805e-7	4.572861624582096e-4	6.157811323592271
MMP11	MMP11		-4.082612722352558	6.246155047672507	-8.98355856484902	7.611992869153747e-7	4.178190840051125e-4	6.065404618175874
LOC399940	LOC399940		-2.5130362438158844	9.778237702437051	-8.758950693083513	1.0058856680800883e-6	5.064226547296186e-4	6.054154281160427
GTSE1	GTSE1		-3.578971962800498	5.93368610094247	-8.982055370236072	7.626073038530075e-7	4.178190840051125e-4	6.0390513218006605
GBP2	GBP2		-2.264646493258467	8.973553039345369	-8.721608279630942	1.0541356880342719e-6	5.167484104395373e-4	6.00575205226035
C5ORF41	C5ORF41		2.1886638212286256	6.814849503367595	8.621448356009251	1.1961674926983741e-6	5.713386680509054e-4	5.8564777889598485
CCNA2	CCNA2		-3.332319815230953	8.408340808450035	-8.55078560847294	1.3085857803771193e-6	6.094083979216244e-4	5.79370380634473
CCNB2	CCNB2		-3.338479339609596	9.339768605891427	-8.530492059174597	1.3429161191145754e-6	6.101424748016173e-4	5.772407937012842
ADRB2	ADRB2		-2.4238750424278805	8.356779608991829	-8.488150559653429	1.41767690600406e-6	6.287734620248483e-4	5.717119609781542
HMMR	HMMR		-3.5939018367950037	7.429925735354205	-8.417904177821201	1.5516720309330969e-6	6.721987579586449e-4	5.612122506607866
CENPA	CENPA		-4.376828994255269	6.512035376970483	-8.358053965971434	1.6765029503254507e-6	7.097703854241477e-4	5.4074385632451225
ID2	ID2		-2.44247980900232	6.192203593381113	-8.278517168643788	1.8592173270096655e-6	7.696333415008011e-4	5.398572335356927
FGFR3	FGFR3		-2.214956995232474	8.376753222284966	-8.192831614174796	2.0800532723062487e-6	8.423311381852348e-4	5.346115570086679
C21ORF7	C21ORF7		-2.442825173817832	8.489768935207529	-8.139410032711762	2.231760410648779e-6	8.66109019365947e-4	5.277797629117689
PHCA	PHCA		2.1487241547195763	6.980497622269789	8.055175691328396	2.4954157102529646e-6	8.818230369713682e-4	5.162755509067123
PGA4	PGA4		-1.5965558498003585	11.00403297199389	-8.061748110458725	2.4736957624789004e-6	8.818230369713682e-4	5.161127547058497
CCNF	CCNF		-2.456855859861414	8.375889074440433	-8.040782798337819	2.5436928183864625e-6	8.818230369713682e-4	5.150613739550376
KRT14	KRT14		-1.3958978596089597	12.69281519998054	-8.100027133453072	2.3511319671097956e-6	8.818230369713682e-4	5.14233006615524
KRT80	KRT80		2.6784909455084254	8.679252141749178	8.031290963153925	2.5760743704477054e-6	8.818230369713682e-4	5.1380954573274416
PON2	PON2		-2.542944056363149	6.033748565838655	-8.032830821435985	2.5707914209980333e-6	8.818230369713682e-4	5.079010946921519
SFRS2B	SFRS2B		-2.0550975314391335	6.870675831915379	-7.946941140890123	2.883888631449174e-6	9.59045115314928e-4	5.02318306578311
CDKN3	CDKN3		-3.6597088433997502	9.139527759965997	-7.928454304328532	2.9564485479085015e-6	9.59045115314928e-4	5.001127836096169
MEPCE	MEPCE		3.1312240347978495	5.285678412319229	8.175700843243549	2.127467861391146e-6	8.432015174892397e-4	4.9972075409960635
SRP9	SRP9		-2.0203848027075795	6.647212576211172	-7.883641203513613	3.140527809437976e-6	9.59045115314928e-4	4.938015339512749
CYP1A1	CYP1A1		3.2056541896740747	5.608318439470709	8.023315636111368	2.6036218076779715e-6	8.818230369713682e-4	4.929690138970528
RPUSD4	RPUSD4		-4.265768708011213	6.716818838368989	-7.915524088433576	3.0083529309795297e-6	9.59045115314928e-4	4.922381275279291
MATK	MATK		-1.8983337489754808	7.365604703986033	-7.862851100126499	3.230036754889304e-6	9.704697527431927e-4	4.918294959083811
NPM2	NPM2		-2.2232414498959203	6.195224065606862	-7.883987769358033	3.1390582864298695e-6	9.59045115314928e-4	4.918033791024312
RYR3	RYR3		-1.4578331363804153	12.708338069453639	-7.9007355470673115	3.068908915229102e-6	9.59045115314928e-4	4.870752748067942
BUB1	BUB1		-2.9209786147618564	7.512471399427525	-7.815673080812651	3.443385788631519e-6	0.0010022404761035615	4.85570737222668
KIF23	KIF23		-3.1118779778602983	6.500151021089025	-7.818347297878212	3.4308999171501002e-6	0.0010022404761035615	4.829884349204576
LOC100133503	LOC100133503		-2.0302327244309923	6.330229060521455	-7.798340443670825	3.525493276213175e-6	0.0010103521346046004	4.8189317555715805
LOC644773	LOC644773		-1.5751250317318988	10.600986254259354	-7.761405634980767	3.7074922408734505e-6	0.0010156347862204506	4.766378869312705
TNFRSF8	TNFRSF8		-1.6141542456685603	10.908199516589361	-7.76319855120888	3.6984304428448037e-6	0.0010156347862204506	4.762990050931222
GSDMC	GSDMC		-2.4680952637111284	7.543973815882047	-7.729219702327873	3.87425053672971e-6	0.0010443113869670582	4.742205254616911
HS.575583	HS.575583		-2.5208363442582264	5.830277572103169	-7.772732765930845	3.6506367113780263e-6	0.0010156347862204506	4.734017423289224
P2RY2	P2RY2		-2.4413304414770574	6.6325678094397755	-7.7198473506332705	3.9242966012290145e-6	0.0010443113869670582	4.721510455713499
UBXN7	UBXN7		-1.7144650592698465	9.539980133760034	-7.6724855875564115	4.1879361299837215e-6	0.0010835121420741218	4.659214536838444
S100A7L2	S100A7L2		-1.9626275886068782	11.001197332436497	-7.682091789583071	4.132978082093266e-6	0.0010835121420741218	4.64911709456454
HSPB3	HSPB3		-2.3649554530944306	7.298275919957566	-7.603815102868718	4.604180576395922e-6	0.0011590091321230169	4.574929700931539
HS.568093	HS.568093		-2.271703911118343	5.739101300667436	-7.618839456829708	4.509489912813445e-6	0.001150722987614916	4.541562704982043
C14ORF106	C14ORF106		-1.6525055644211832	8.60374539505193	-7.557918834745505	4.9067697172641145e-6	0.0012026750828052096	4.508026501618128
LOC100132715	LOC100132715		-2.0201212016107846	8.909069133206453	-7.530067793264507	5.100643192150434e-6	0.0012233601536051544	4.468667366615053
MAF1	MAF1		-2.034015575732167	7.862355954806186	-7.5173134847697485	5.192131331292122e-6	0.0012233601536051544	4.456156945600608
C6ORF160	C6ORF160		1.8538442733446097	10.07861506396631	7.515663474230562	5.204093913418895e-6	0.0012233601536051544	4.437707227008451
LOC728185	LOC728185		-1.61966708639196	9.821620550390085	-7.506703218019723	5.2695694974692945e-6	0.0012233601536051544	4.430141986340981
SYN3	SYN3		-2.2703812456560373	6.253374768596777	-7.49116449432299	5.385201449195977e-6	0.0012233601536051544	4.411524014837783
DEPDC1B	DEPDC1B		-3.031075592150838	6.195610164381392	-7.497436359535577	5.338207729902282e-6	0.0012233601536051544	4.397767243908589
NCAPD2	NCAPD2		-3.536852819981105	7.241476403696383	-7.472779159586743	5.525510728508855e-6	0.0012401110102489511	4.396781374478669
D4S234E	D4S234E		-3.2970458433273517	5.4483445413909575	-7.588497598921115	4.7028991223280486e-6	0.0011680747313430253	4.354464904912942
KIF2C	KIF2C		-3.701905391916596	7.21158474538766	-7.43828250586777	5.79936899116254e-6	0.0012712551842351647	4.349193568418999
NCRNA00219	NCRNA00219		-3.043743905667693	6.766517390795778	-7.438110860657016	5.800767160188372e-6	0.0012712551842351647	4.346183433692303
CTXN1	CTXN1		1.7307393991758424	7.983541615575983	7.389531611523591	6.211253605258833e-6	0.0013174949920528064	4.279939525864393
LOC651809	LOC651809		-1.750313155170021	9.368868992960538	-7.382322997171404	6.274749200757648e-6	0.0013174949920528064	4.262088352720184
DOCK6	DOCK6		1.7537817371925346	8.675123922846835	7.376405571393062	6.327387126969096e-6	0.0013174949920528064	4.257942390049832
FBXO5	FBXO5		-2.221214586189853	6.738937709025512	-7.359878695052864	6.4769012144795885e-6	0.0013174949920528064	4.244376193934244
DHRS3	DHRS3		1.6315137207916823	11.148995917029312	7.373125507214977	6.356766605774764e-6	0.0013174949920528064	4.2158234783058095
ZNF579	ZNF579		1.5149792433783666	10.263294264347971	7.35661736074527	6.506846643163957e-6	0.0013174949920528064	4.214267667185855
SNHG3-RCC1	SNHG3-RCC1		1.5595753762844407	11.17515436688527	7.364090525906549	6.4384448736286e-6	0.0013174949920528064	4.202326712856946
FOS	FOS		-2.3636562847113325	6.181334046165259	-7.300635692910715	7.044465771482295e-6	0.0013997409525200134	4.153273988504695
LOC645636	LOC645636		-2.8975316347294102	6.740268902191794	-7.2933798122138835	7.117529579182074e-6	0.0013997409525200134	4.151427940847182
SAMD7	SAMD7		-2.153592506053924	8.200672638396224	-7.275610713927772	7.299878273798613e-6	0.0013997409525200134	4.12066725076763
C1R	C1R		-2.9644340714633657	6.83098915113715	-7.26948426151788	7.363893780704386e-6	0.0013997409525200134	4.119533416476948
CENPF	CENPF		-3.3813114599157226	6.347771648825145	-7.284905494239434	7.2038830214311354e-6	0.0013997409525200134	4.11777773951191
KPNA2	KPNA2		-2.0588365120993473	7.995052927985579	-7.2706847108502215	7.351303429984436e-6	0.0013997409525200134	4.115091805037442
ITGA6	ITGA6		-1.8170137303923006	6.841346493315724	-7.25648606573733	7.501695354550599e-6	0.001411531121864329	4.102422691377562
LOC100128007	LOC100128007		-2.691928897533619	5.633644516160472	-7.246802510808172	7.606135676577567e-6	0.0014168709538328692	4.027184194565456
NUPR1	NUPR1		-2.7728541421577884	8.451639450072584	-7.200394412722188	8.128545172941958e-6	0.0014734138710046434	4.013879372792232
PTTG1IP	PTTG1IP		-1.9786723723077166	10.205203270164352	-7.207928876520307	8.041203972895489e-6	0.0014734138710046434	4.002399410980551
LOC731992	LOC731992		-1.5663353685437205	10.984301507649132	-7.198816572136484	8.146963104653118e-6	0.0014734138710046434	3.97257791007961
MGC40168	MGC40168		-2.060850519071148	6.953434753772314	-7.1544888121369326	8.682931153752446e-6	0.0015552465531932745	3.9604325016753315
RP1L1	RP1L1		1.8252638634934248	6.622177048239464	7.138372565496384	8.88696751697925e-6	0.0015694355887121234	3.939107595294705
KRT13	KRT13		-2.3034042488561344	9.184796976770455	-7.134973174600673	8.930651299306693e-6	0.0015694355887121234	3.9141764544773237
ADAM8	ADAM8		2.999759871125158	6.275483521076788	7.0974600853625125	9.42813673755405e-6	0.0016413769266089425	3.870825328019052
KLC3	KLC3		1.7334290944362598	6.986435285106959	7.064714362644305	9.886462717049162e-6	0.00168958740819442	3.8329077757995114
TOR3A	TOR3A		1.7969225458516824	7.463825744668714	7.065796372834995	9.870946421416431e-6	0.00168958740819442	3.8299319315704494
SNRNP70	SNRNP70		-1.6422843181948386	8.246293921391867	-7.056525040852589	1.0004742278095945e-5	0.0016942576286942844	3.8097165579760564
LOC648581	LOC648581		-2.2130186060985295	6.5642767603696495	-7.03107281753735	1.0382036522252584e-5	0.001726755145861796	3.7894004557751577
PLN	PLN		-1.7521478291179982	9.219300819490268	-7.04252379593389	1.0210456316175567e-5	0.001713516939258725	3.7822764352490275
CITED2	CITED2		-2.1773634291970367	6.874392324707068	-6.982218750870492	1.114917919682656e-5	0.0018164367891509519	3.7185371807891707
SNRPB2	SNRPB2		-1.837582960313707	6.351139933922148	-6.9723520973873425	1.131128771427477e-5	0.0018164367891509519	3.7068485910231406
PLK4	PLK4		1.6340855563333063	8.281232313121407	6.972952910248892	1.130134524990344e-5	0.0018164367891509519	3.689295219740454
INCENP	INCENP		-2.1838906899983597	5.474601362927033	-6.973035350600296	1.1299981721188281e-5	0.0018164367891509519	3.6705810776563528
UBE2A	UBE2A		-2.991711175468793	9.027571572486748	-6.949820089852307	1.16909356102907e-5	0.0018613568252008133	3.648334285549609
PRSS8	PRSS8		-2.0164790833519195	6.7340985134694495	-6.926026862661854	1.2106545664482673e-5	0.0018652178837733028	3.639257459025469
DBNDD1	DBNDD1		1.781860417581603	8.894813565191196	6.931874730406498	1.200296568168198e-5	0.0018652178837733028	3.6248012410054855
STARD3NL	STARD3NL		-2.7681117476626573	6.272402709688084	-6.912934366626803	1.234189818444985e-5	0.0018652178837733028	3.6191742581138113
VPS33B	VPS33B		-2.186813363158775	5.831788440393645	-6.915778385967538	1.229036430427431e-5	0.0018652178837733028	3.616875983259553
ASPM	ASPM		-3.3101701137106234	8.008608004994402	-6.911723215673708	1.236391387383086e-5	0.0018652178837733028	3.608196068302669
TOP1P1	TOP1P1		-2.7591227291978875	9.754262726935353	-6.927484784034997	1.2080633926046921e-5	0.0018652178837733028	3.6023149512254395
CDC2	CDC2		-3.3157141659303235	8.250555845937805	-6.908861681772056	1.2416094996128921e-5	0.0018652178837733028	3.60044570324062
CES2	CES2		-2.4682279372322897	8.457021300784309	-6.903401072241888	1.2516320368527763e-5	0.0018652321265994812	3.587885348258375
C15ORF23	C15ORF23		-2.1067313713249822	7.554359965904476	-6.879681431006308	1.2961739425641506e-5	0.0019107466450408327	3.562828480657725
H2AFX	H2AFX		-1.6673662507785227	6.8605942147317505	-6.86077755037539	1.3328754459011182e-5	0.0019191214336528428	3.5427180767893436
TIMP4	TIMP4		1.7371535620282508	8.699458956543186	6.872228414442469	1.3105142273810525e-5	0.0019107466450408327	3.5394618794701564
SLMO2	SLMO2		-1.993680098322324	9.384082874647445	-6.870973166760523	1.3129459446275852e-5	0.0019107466450408327	3.530783794128732
TPTE	TPTE		-2.6236179411106546	8.791001971081029	-6.857522604644854	1.3393052736464974e-5	0.0019191214336528428	3.517454436924629
PSKH2	PSKH2		-1.7755839004847518	6.866639120493834	-6.834569841692623	1.3855902759750635e-5	0.001970288218386525	3.5052797446925217
LMNB1	LMNB1		-2.947744797195111	6.547180251658204	-6.80902814697112	1.4390962921996535e-5	0.001996380414013989	3.4750748030284306
RAB6C	RAB6C		-2.270220413758156	7.953390173443628	-6.811421313243356	1.433991204522794e-5	0.001996380414013989	3.458943319504427
GSTA4	GSTA4		-2.3412174210703762	7.063008721748453	-6.795118771170117	1.4691515645232402e-5	0.0020123055399955086	3.4483978062039418
LPHN2	LPHN2		1.5825092284629427	8.119419690564449	6.805430153484113	1.4468077941372587e-5	0.001996380414013989	3.446925430878208
KRT7	KRT7		1.7482421542963476	10.490331157516998	6.810855241604313	1.4351970093814336e-5	0.001996380414013989	3.418421885923003
UHRF2	UHRF2		1.9278025574318383	7.008324873722598	6.770684391796206	1.52357152546131e-5	0.0020716124362257873	3.411295138675806
C1S	C1S		-3.1607343283436773	6.76791451219124	-6.716171898357061	1.652829045651127e-5	0.0021836098909495884	3.341815582710697
CCDC3	CCDC3		-1.9515845187509742	7.9364592219259364	-6.7180908330911935	1.6480869017484686e-5	0.0021836098909495884	3.321044159216333
PTRH2	PTRH2		-1.8442758888082889	10.755701112275938	-6.724303783397402	1.6328318582807565e-5	0.0021836098909495884	3.2808391660749647
REEP3	REEP3		-1.5786003635731864	8.723881665179725	-6.688245290917469	1.7235026118498332e-5	0.0022466146482125627	3.267955151578338
VAV1	VAV1		-1.5567046584949615	8.8140566854509	-6.687805924197288	1.7246397610822228e-5	0.0022466146482125627	3.266492853761326
GRB14	GRB14		1.9057172372396023	6.021446493817123	6.655663841802875	1.810022918896558e-5	0.0023163523771305814	3.2550050698861845
TMEM118	TMEM118		1.915741723811725	6.438413076271473	6.650489675318164	1.8241809516549267e-5	0.0023163523771305814	3.2444556051616473
OGN	OGN		-1.7395527784655656	8.376648792344032	-6.649132526880763	1.8279138900482898e-5	0.0023163523771305814	3.2132650144504087
KIAA1688	KIAA1688		1.750984875215793	7.005905269342468	6.622153401262194	1.903825501759139e-5	0.002378256476294598	3.1921065353821945
SEPHS2	SEPHS2		-2.254539561320418	7.7425506377845466	-6.612580822288147	1.9315564502888716e-5	0.002378256476294598	3.168159078847209
NCAM2	NCAM2		-2.107161569966281	8.437843004538944	-6.614830084088243	1.925002311244173e-5	0.002378256476294598	3.161760307659762
CDCA8	CDCA8		-2.881564590833582	7.835170219129463	-6.605153545674516	1.9533671938644703e-5	0.002378256476294598	3.158795591325056
THOC2	THOC2		-1.648373449911344	7.889316870167541	-6.606064681045805	1.950677602013473e-5	0.002378256476294598	3.1544176355793034
SMC2	SMC2		-1.5081075504341328	8.576871068088817	-6.608318239377405	1.9440421235528992e-5	0.002378256476294598	3.1499872816970527
WNK4	WNK4		-2.07575771371543	6.32062940099513	-6.579879613106488	2.0295604612543375e-5	0.002423503350784987	3.1435279898625295
SERPINB5	SERPINB5		-2.560893595385239	6.253809340940185	-6.574188978433758	2.047146151656322e-5	0.0024289323893664947	3.1370021595540836
DAPK1	DAPK1		-1.560122961888501	7.325323240123228	-6.5846410368764055	2.014969187979829e-5	0.0024216029699153712	3.1296720329648133
S100A7A	S100A7A		-2.01376072296277	10.406254133171922	-6.598009524331324	1.9745922959992194e-5	0.0023884873564852895	3.0993741847574343
KRT5	KRT5		-1.4301556377062141	12.392152318885863	-6.654090170374389	1.814316588332129e-5	0.0023163523771305814	3.0828966989213775
TMEM76	TMEM76		-1.8514640685724082	9.549927442171056	-6.559348385299557	2.0937710246642782e-5	0.0024685295346484923	3.064645549884384
HMGB1L1	HMGB1L1		-1.5264750161830358	8.138277638556227	-6.546678427852037	2.1344659372093642e-5	0.002500681225052581	3.062133881963307
C1RL	C1RL		-1.598839028217955	7.544558871054678	-6.534479286717931	2.174440405747834e-5	0.0025158680669733324	3.051523044103103
SEPT9	SEPT9		-1.5224758204369415	9.784019868916772	-6.540832467318586	2.153524189319883e-5	0.0025072405374156736	3.033425939247799
TCEB3CL2	TCEB3CL2		1.745612112069284	6.781896819293687	6.485451118659605	2.3432672429850776e-5	0.002656871725868065	2.9930275750618955
SLC16A13	SLC16A13		-2.107052522791495	6.3719011284529845	-6.470860126242841	2.396148002715455e-5	0.002656871725868065	2.9823064711831515
FAM43A	FAM43A		1.7756692571379595	9.651165134020891	6.488669961538061	2.3317685974436868e-5	0.002656871725868065	2.9557120321500836
LUC7L	LUC7L		-3.7349476641850705	6.34464535879706	-6.4493190047144004	2.4765375620783708e-5	0.002696225181643596	2.9499997870042938
SOX15	SOX15		-2.8864338747190983	5.8886633320553745	-6.447966889537925	2.481677788147572e-5	0.002696225181643596	2.945765582749008
ACE2	ACE2		-2.4383107777141024	6.203861071271065	-6.442531432109695	2.502455478305252e-5	0.002696225181643596	2.9443041973742368
PSMC5	PSMC5		-1.3695614093495774	9.497484738370474	-6.474204237965496	2.383917719121445e-5	0.002656871725868065	2.9376905559098745
WDR6	WDR6		-1.7042318268690604	9.22899576231639	-6.471534574943045	2.3936760354592937e-5	0.002656871725868065	2.936702422420794
DSG3	DSG3		-1.6924236697448052	9.587934730331872	-6.4724413879739044	2.3903566657748588e-5	0.002656871725868065	2.9325865123532804
PRB3	PRB3		-2.1938346869964356	10.15711177846157	-6.479008236526757	2.3664637095746234e-5	0.002656871725868065	2.92410023996735
B4GALNT1	B4GALNT1		-2.381681245390223	6.017107988508806	-6.4210294970468	2.58647051874008e-5	0.0027067849900612477	2.913098917305687
CKAP2	CKAP2		-1.7703775603171197	7.5367060966826696	-6.439599584085395	2.513739145810393e-5	0.002696225181643596	2.909263382139409
MEIS3	MEIS3		-1.9445453199163207	8.516754164741855	-6.441407008885453	2.5067766470665768e-5	0.002696225181643596	2.898724564544607
RNU6-15	RNU6-15		2.7569136883957057	5.398256358855659	6.430927280388359	2.5474319946815166e-5	0.002696225181643596	2.889680779600294
LOC100130561	LOC100130561		-1.420595692049643	9.528342308792439	-6.431590962175787	2.5448367158641917e-5	0.002696225181643596	2.87201817680996
PGAM1	PGAM1		-1.379280856488304	10.34466321862029	-6.431154405289656	2.5465435245072345e-5	0.002696225181643596	2.851411825126892
LOC646992	LOC646992		-1.672241482575786	7.886891853074965	-6.401559921390991	2.665120097907518e-5	0.002758103176878958	2.8458270975892628
VEZF1	VEZF1		1.7766619117620293	6.198049061925685	6.364403418664425	2.8223217192566382e-5	0.002841727639602213	2.824625587772317
LOC653582	LOC653582		1.7189976423730267	6.086742163208317	6.36094229453782	2.83745620016111e-5	0.002841727639602213	2.8211382788570543
RGS18	RGS18		-1.5155887448550889	7.987279625429401	-6.3842059086130565	2.7373566512874298e-5	0.0028172088232144886	2.8175722005008854
C4ORF33	C4ORF33		-1.698174080713187	6.325991320539835	-6.3508806482878555	2.8819421203798033e-5	0.0028708458726435814	2.8009132313961578
IFI6	IFI6		-2.1875339702670242	10.549456723251186	-6.40271317896357	2.6603916183880155e-5	0.002758103176878958	2.7944603401469053
TUBB4	TUBB4		-1.472551848904029	9.232176920210705	-6.3711193658839615	2.793197810064432e-5	0.002841727639602213	2.7833187452852437
ITGA2	ITGA2		1.562420121773462	9.682684399579982	6.365669761007568	2.8168057223420737e-5	0.002841727639602213	2.7675085534854684
CAMTA1	CAMTA1		2.48387751318106	5.273278405630827	6.328500538486299	2.9835574380640342e-5	0.0029318669121989817	2.7442591146048176
NUDCD2	NUDCD2		-1.690515221587737	7.195109016559173	-6.323633086656725	3.0061551440305212e-5	0.0029318669121989817	2.738711130978742
ASGR1	ASGR1		2.941750544979139	6.0386365850914405	6.298395051086256	3.1262622250152954e-5	0.0030018563261641714	2.7310166084420233
CEP55	CEP55		-2.874108149767884	8.974846806805823	-6.3261832455278455	2.9942932606926976e-5	0.0029318669121989817	2.7154730564828835
RAC2	RAC2		-1.9837026013932917	8.131702447732776	-6.2849874741841045	3.192121831899553e-5	0.0030493766915192246	2.6642833821157783
MRPL21	MRPL21		-1.4145671987635815	9.848367497108935	-6.300485983117091	3.1161214505778634e-5	0.0030018563261641714	2.663761690881117
LOC730274	LOC730274		-1.1384006194895946	11.976294917346538	-6.361526110631073	2.8348973395145124e-5	0.002841727639602213	2.658643561302563
CENPL	CENPL		-1.7203424286906923	6.8180874033780805	-6.250834157362221	3.366599738433785e-5	0.0031673242387648764	2.6365859366120388
CDC20	CDC20		-1.8783124512116771	11.431064983795471	-6.316446474195081	3.0398511621176644e-5	0.0029492889295795756	2.627912938367217
NRG2	NRG2		-2.9047587901745224	5.697113241606658	-6.225793951931536	3.5009092879631865e-5	0.0032332107559092864	2.6146835232631416
RRN3P2	RRN3P2		1.4053182150276236	8.733421247304097	6.2542086065422575	3.348920552723306e-5	0.0031666848759456727	2.6081139939356976
NARS	NARS		-3.476889727393082	4.712815045306224	-6.424171013580258	2.5740117520064773e-5	0.0027067849900612477	2.600854061394866
TTF1	TTF1		-2.5003836661495447	8.187215316265842	-6.230847963760827	3.473351773642051e-5	0.0032332107559092864	2.58114956237106
RRAGB	RRAGB		3.206541008371219	5.412297947445739	6.224854258898108	3.50605847484258e-5	0.0032332107559092864	2.575262606381507
TACC1	TACC1		-3.5218199328901107	6.504978690076029	-6.1746880877932995	3.7929047594665475e-5	0.0033485416994949216	2.546868220653238
RRH	RRH		-3.9019751630129	5.064092029908263	-6.324701611738346	3.0011789405396446e-5	0.0029318669121989817	2.5393981266726167
TMSB4Y	TMSB4Y		-2.2249019235145946	5.335601636976432	-6.176754387670773	3.780613089043831e-5	0.0033485416994949216	2.53928436491863
C1ORF186	C1ORF186		-2.727407140994046	5.413492262423659	-6.182818928156516	3.744779635017265e-5	0.0033485416994949216	2.538815596368992
TMC2	TMC2		1.772117183018013	6.944323322256347	6.185422728608947	3.729504822167636e-5	0.0033485416994949216	2.5330833354623845
AIM2	AIM2		-1.7650508251783412	8.535646463379038	-6.197140264559064	3.661575487865257e-5	0.0033272111311197076	2.5218160908799874
OAZ3	OAZ3		-1.5867424734409807	8.58785827027168	-6.192944310982516	3.6857490053655976e-5	0.003332919052036425	2.5144884444326205
SFRS17A	SFRS17A		-1.429736570384092	10.913488262661037	-6.217710521974455	3.5454661961507144e-5	0.003253445532113079	2.498237861121238
PCDH21	PCDH21		-4.355319303753307	4.395995748174681	-6.751293177594026	1.568278828097861e-5	0.0021169491311454312	2.4883746847712107
CAV1	CAV1		-1.265159642032227	11.842187716974944	-6.243400264325003	3.405895704240021e-5	0.003188192220029302	2.4826831988879627
ANLN	ANLN		-2.686481416660045	8.35446618952239	-6.161946193765959	3.869640159674019e-5	0.0034001724950192273	2.4715848034313606
DUSP14	DUSP14		-1.3055428092075463	10.236614203383958	-6.178271137470887	3.771617268655749e-5	0.0033485416994949216	2.4620233418682247
PPP1R3A	PPP1R3A		-2.33188454436406	7.701739706588817	-6.112418407987657	4.183838836444885e-5	0.0036081736039488576	2.4054294526215347
EFHA1	EFHA1		-1.4750822216367858	8.607282888665672	-6.120638206224185	4.129883958176375e-5	0.003594928895930351	2.4009772595867336
SYNC	SYNC		-1.5962197688128805	8.596291373441284	-6.11461625641217	4.1693396385311065e-5	0.0036081736039488576	2.3916841562370905
LOC100131737	LOC100131737		-1.825909677709002	5.91312211448132	-6.061080973057158	4.538099733851329e-5	0.003807915398296512	2.3720526574779397
PICK1	PICK1		-3.279860826761185	4.99490932255221	-6.140614863756309	4.0017956274864104e-5	0.0034997863356252042	2.367920800558454
YOD1	YOD1		2.4243548086439217	5.288225228140591	6.064343278492997	4.5146717499822716e-5	0.0038053984325189935	2.3665475023513443
SPATS2	SPATS2		-2.779614269006614	7.255899284353089	-6.074501188022516	4.4425374036136084e-5	0.00376161757975065	2.3630733852311945
LOC731040	LOC731040		-1.5461046280013289	9.977529980058886	-6.10940896075129	4.2037785402228243e-5	0.003608662979136902	2.359793598729979
SEPT13	SEPT13		-1.385291667765724	9.893528327067312	-6.0972660340634866	4.2852586157706285e-5	0.0036617338300263882	2.344250276825715
LOC651390	LOC651390		-0.9689290656925316	12.951198733757476	-6.208257485778851	3.5983335650051384e-5	0.0032857724337703783	2.3330186775915056
HJURP	HJURP		-3.3915823795944267	7.41227822579006	-6.022318589705864	4.826496811468441e-5	0.003983258776471873	2.284272487655903
GRB7	GRB7		1.8218699314488536	6.729895978733437	6.018752694486609	4.8539818673991585e-5	0.003983258776471873	2.2806875024573525
KIF14	KIF14		-3.3611931762102962	6.986634256358888	-6.0035364900377095	4.973133470882408e-5	0.0040103692768656924	2.269928123984556
AKAP12	AKAP12		2.6147460635937545	5.9948776511714765	5.991216418730792	5.071865968470198e-5	0.004037552105156532	2.2697761139855634
KCTD9	KCTD9		-1.4509685594422557	7.408943348813062	-6.020893685171734	4.837459884366397e-5	0.003983258776471873	2.2622353864352984
OAS1	OAS1		-1.9973542545731418	7.672546722018811	-6.0102233428005345	4.9203959801368344e-5	0.0040024950357200415	2.243237536252529
ALG14	ALG14		-1.7865359557580263	6.820280863767068	-5.9947999230903415	5.042936482290007e-5	0.004033158404949215	2.239859413627248
PKNOX1	PKNOX1		-1.6215862109794852	8.960132356842784	-6.015679587123296	4.877801094083898e-5	0.003985249069324336	2.2307908838302977
COL5A2	COL5A2		-2.0051330238751817	9.03553799107258	-6.006163418788394	4.952344802983017e-5	0.0040103692768656924	2.214358819357571
DHCR24	DHCR24		-1.6841942019699143	8.247982667599258	-5.994581394246425	5.044695664339526e-5	0.004033158404949215	2.207079205072853
HYLS1	HYLS1		-2.0830739045043805	6.9577083072878585	-5.970874608964974	5.239435366994788e-5	0.0041532000858033585	2.201319019375397
FBP1	FBP1		-4.596043114351821	4.862461450113101	-6.262642260073846	3.305163087454167e-5	0.0031412539792396036	2.1976398164412947
SPTLC1	SPTLC1		-2.9763528398395023	4.790598502763439	-6.023255926409537	4.8192993304552355e-5	0.003983258776471873	2.1887893429837906
LTBP1	LTBP1		1.5617340116312954	6.558299881436594	5.953746622098215	5.385057206485512e-5	0.004217183779827665	2.1814683756123525
CHURC1	CHURC1		-1.7262170188636352	6.8479472140479585	-5.953397397979407	5.388070322090318e-5	0.004217183779827665	2.173102002238295
NYX	NYX		-2.475932657599749	7.129054422310718	-5.945824692272372	5.453846920857423e-5	0.004250805876223099	2.161311250037233
C12ORF57	C12ORF57		1.2651346696158274	11.524297916163416	6.022871513939361	4.822249728964533e-5	0.003983258776471873	2.153218925699867
HS.551128	HS.551128		-2.205047560336668	7.402680306267769	-5.921022252630553	5.675273293313532e-5	0.004368553343299358	2.110353260359717
KIFC2	KIFC2		1.3206742125130777	8.929357872585584	5.936473607556969	5.536240711546094e-5	0.004297045498945026	2.105036729382901
MIR203	MIR203		1.4959947913281297	10.384045702229539	5.957811521467376	5.350115541424839e-5	0.004217183779827665	2.1040574367926315
H19	H19		-4.00776738511963	4.80464328228693	-6.088029190082904	4.348354157364516e-5	0.0036986822485564476	2.1030192257962073
ZNF204	ZNF204		-1.4520257727892858	9.512819271091935	-5.926550650761044	5.625110119772805e-5	0.0043479066934077925	2.080468745623742
SNORD15A	SNORD15A		-2.2023065218595663	6.2506892343979095	-5.860080156476975	6.260562974878676e-5	0.004721529032228338	2.0543942477210155
MGC16025	MGC16025		-2.3224649767498606	7.42963557945494	-5.884548934846731	6.018265678665532e-5	0.004594600535335308	2.0526827016908333
APITD1	APITD1		-1.583403401975115	6.767139993081241	-5.873571149552046	6.12572562566321e-5	0.00463861857540058	2.0477285684305473
CMTM8	CMTM8		1.3407435253169586	7.234886090988205	5.881924583000229	6.043773103989317e-5	0.004595241035963796	2.044812551197958
PKM2	PKM2		2.311778640067537	5.821730084041542	5.8266675910159975	6.608149698447555e-5	0.004846323330026813	2.0171533794538394
SLCO1A2	SLCO1A2		-2.3673668080007193	6.827936475022691	-5.846645462572583	6.39794879119417e-5	0.0047672396032946	2.013059439161607
METTL9	METTL9		1.7773513631902453	6.425716212439301	5.840826718228772	6.458434831769717e-5	0.004790550362152544	2.010613334922967
CRABP2	CRABP2		-1.312819004636447	10.86995444293225	-5.88883786988484	5.976823220954634e-5	0.0045817392164585555	1.974557223576145
SKIV2L	SKIV2L		-1.8706777753641806	6.0572328464273975	-5.806172409840435	6.831368590522795e-5	0.004913310197075623	1.9720754800856355
GIT1	GIT1		1.660734886731638	7.571741298544209	5.837543903088442	6.492825341840631e-5	0.004790550362152544	1.9682877089022845
LOC92497	LOC92497		-1.3129966431080184	9.729128027744212	-5.85240708891919	6.338644251724833e-5	0.004742018679563461	1.9568684606563505
C19ORF4	C19ORF4		2.077027757155202	5.199592331447033	5.7878598484155646	7.03753681228882e-5	0.005003634951882295	1.9565623781065984
MACROD2	MACROD2		-1.898222683450964	8.31232682391631	-5.836254650299175	6.506384161609371e-5	0.004790550362152544	1.9531626115524983
E2F5	E2F5		2.0015979633072707	6.028829097921763	5.788543781911663	7.029720253481625e-5	0.005003634951882295	1.9473397946072382
CASQ2	CASQ2		-2.886797771758974	4.943344858002938	-5.8150135240542875	6.734118769952199e-5	0.004913310197075623	1.9391056593117346
CKS2	CKS2		-1.5494446342625334	10.732856469548297	-5.853293158536863	6.329575424074334e-5	0.004742018679563461	1.920949992963454
ZNF519	ZNF519		1.4072606357609523	7.1220449951972915	5.801972090139087	6.878088187232175e-5	0.004927885644298499	1.920209449328281
KIF4A	KIF4A		-3.3725882614850615	5.982511442807821	-5.737805562311172	7.635194644104133e-5	0.005307030068297455	1.8833626110919255
RASSF7	RASSF7		-3.0347625689509323	4.760442038063544	-5.810127367027809	6.787683566445587e-5	0.004913310197075623	1.8782460103556744
TREH	TREH		-1.886115340295941	5.6209122547482675	-5.730099559627564	7.731851324158268e-5	0.005354235184625286	1.8674713808888148
PACRGL	PACRGL		1.4444026523894635	7.194058257718905	5.764715083534236	7.307523168366145e-5	0.005156232635618354	1.8585197189530103
ARL4A	ARL4A		-1.6842102072876548	7.038479488137901	-5.758821349383522	7.378001746008123e-5	0.005186317604703371	1.8561115623688966
TRIB1	TRIB1		1.6292474386010944	10.50720866324389	5.807409127011792	6.817676529081056e-5	0.004913310197075623	1.8542889702208534
INO80C	INO80C		-1.542911767519894	8.223364779302356	-5.773671927364205	7.201769210452465e-5	0.005100933720620096	1.8527485366301857
PGF	PGF		-1.3696252530540391	10.916923164798888	-5.810886885047468	6.779327934871722e-5	0.004913310197075623	1.844953615268679
LOC100132139	LOC100132139		1.4208946802579563	7.230620856299651	5.741241016068337	7.592514294514815e-5	0.005297129448622546	1.8193598598553606
PSG2	PSG2		-2.263683251824567	6.24442871229784	-5.708550559310013	8.009039258679138e-5	0.00546492246559249	1.8160405611697499
FOXM1	FOXM1		-2.2471772557457887	6.575425610294541	-5.708948784695232	8.003823060156351e-5	0.00546492246559249	1.8015537215180544
LOC731308	LOC731308		-1.5468730364425411	8.716797719126792	-5.743881454497705	7.559881531493894e-5	0.005294190720626626	1.796773509309558
NDRG2	NDRG2		1.7148213007000228	6.8621566011210335	5.696383790240936	8.170143610764748e-5	0.005554504933625027	1.7617970634004099
ALDH2	ALDH2		-1.6627842729783922	8.945397825307813	-5.720264705887604	7.85708461159777e-5	0.0054125034126934705	1.7551013183510111
LOC643665	LOC643665		-1.4451352917760865	9.113873465463376	-5.7189407438990365	7.874105780759774e-5	0.0054125034126934705	1.750843216310205
FBXL16	FBXL16		1.6469010719444857	6.827790776839193	5.675553048181718	8.45393731110104e-5	0.005726543426588734	1.728502527659023
NEDD9	NEDD9		-1.9933601485631254	5.7897674289649474	-5.624441706557358	9.195108528083751e-5	0.006010425347185512	1.6967097537934563
SPRYD4	SPRYD4		-1.2867667327231782	8.302184894966928	-5.673198000297264	8.486668422618475e-5	0.005727886209294817	1.6874273224361147
LOC643266	LOC643266		-1.9318781566218446	6.595058159068852	-5.641619044620622	8.938673047601845e-5	0.005946771483240255	1.6868680461548085
DNAJC15	DNAJC15		-1.582156738937556	6.640631182403435	-5.644027035822526	8.90333041852531e-5	0.005944488854347294	1.6838482023509496
PPIL4	PPIL4		1.4763433203238234	6.190728900244373	5.631597127249624	9.087359622852888e-5	0.006002813299805092	1.681818189102854
C10ORF108	C10ORF108		-2.3744497675426746	4.887830928513806	-5.621403500181276	9.241264500109143e-5	0.006010425347185512	1.677300366412923
TMEM199	TMEM199		-2.1274336881933795	5.345622387550422	-5.599192260796206	9.586183703662745e-5	0.006178942215634243	1.6684323237708396
TPBG	TPBG		-1.696451214700046	7.9013130407948005	-5.655821212933174	8.732335128263895e-5	0.005857583279856775	1.6671193376979474
MGAM	MGAM		-1.2984761512408456	8.282443804207851	-5.655167421617705	8.741722953619194e-5	0.005857583279856775	1.6582252021380803
TMEM14D	TMEM14D		1.6243392109549983	7.10706741385734	5.63618399328826	9.018987999081034e-5	0.005978850834408593	1.6543702597255452
AURKB	AURKB		-3.335445512016811	7.9707204282409725	-5.620160978434982	9.260210836602115e-5	0.006010425347185512	1.6188826809144379
RHBDF1	RHBDF1		1.7671276917237062	5.960839321707966	5.580188654787992	9.892034903677199e-5	0.006318922702454934	1.6148152210135027
SERPINB6	SERPINB6		-1.56990503677984	5.914381156784117	-5.580687495531697	9.883876610800424e-5	0.006318922702454934	1.6145429800372995
MAL2	MAL2		-2.231775598157676	8.4977866659212	-5.628837692054307	9.128754052964048e-5	0.006008849134226653	1.6129193224335001
S100A2	S100A2		-2.014593147075754	7.394718548685728	-5.601287586871847	9.55307451007767e-5	0.006178942215634243	1.5924648760939863
HS.151692	HS.151692		2.31095721042172	5.49130879367504	5.54508297708833	1.0484327500536085e-4	0.006575826689561824	1.5831541189751066
STX18	STX18		1.4086485069174124	6.761075981799063	5.579389572169182	9.905118258089117e-5	0.006318922702454934	1.5716433374315173
SNORD94	SNORD94		-2.500115569908948	4.588902891474273	-5.568220767412309	1.0089900729450073e-4	0.006414835180484504	1.5467619426763939
PLCB3	PLCB3		1.4122460675971364	6.323280219294777	5.538954526254261	1.0591489735105417e-4	0.006598604374098452	1.5243725891524278
ITM2B	ITM2B		-1.0874133829333363	11.389885500444741	-5.621905501240553	9.233621405690384e-5	0.006010425347185512	1.5041341991490516
MIR1226	MIR1226		-1.5002395336266234	6.991425101357795	-5.541035041885473	1.0554981324314751e-4	0.006597925909709234	1.501121628903995
SIX5	SIX5		-2.165726825606759	6.098653760975108	-5.500534458782948	1.12900657159194e-4	0.006862233154327106	1.4870550465903065
RFFL	RFFL		1.430795810546817	7.749433753088279	5.531599342138371	1.0721624159744562e-4	0.00665741382825739	1.4647627163194228
LMNA	LMNA		-1.451081463495818	10.158495039999291	-5.557985253553214	1.0262425250602946e-4	0.006502328488715363	1.4588173350044382
ANXA2P1	ANXA2P1		-1.2856907213304591	10.300475646977867	-5.5519098242638405	1.0366293358666953e-4	0.006523760563690811	1.4447213496026432
C9ORF3	C9ORF3		-1.2513377977647924	8.29502492682223	-5.524051206889132	1.0856920427375348e-4	0.006696778600038013	1.441803007344129
FAM89B	FAM89B		1.2608034143354097	8.984449326652014	5.526910609919695	1.0805457312610546e-4	0.006687178033864094	1.4364269795650753
C9ORF75	C9ORF75		1.3778785197857246	6.875667075785609	5.499509645220709	1.1309349250474671e-4	0.006862233154327106	1.4356867576693055
TJP2	TJP2		-2.516280074436528	8.43634106922141	-5.514296213177237	1.1034435808372535e-4	0.006761495731525118	1.4258149614523958
HIST1H4K	HIST1H4K		-1.692384626012534	5.740506399243274	-5.456270328866073	1.2155320001804491e-4	0.007142880157527258	1.42442571350617
SOBP	SOBP		1.6178834664376494	8.531061956963947	5.508493925973621	1.1141466172952667e-4	0.006804696126877452	1.412479646420345
HNRNPC	HNRNPC		-1.5140797656193916	7.619261888146212	-5.493141383749369	1.1429956500769146e-4	0.006912897068062586	1.4042380135619936
SLC25A36	SLC25A36		1.463791601344358	5.913659236007829	5.448007598682197	1.2324406393362288e-4	0.0072033042162098875	1.39789502182545
SYDE2	SYDE2		-1.8616820905119145	5.619713597145578	-5.431610116422076	1.2667314858984176e-4	0.007282924110899915	1.3931426108021707
YTHDF2	YTHDF2		-1.1736275941713163	10.393682529814761	-5.521831127874899	1.0897054642310893e-4	0.006699350953035224	1.3918777041979329
FHOD3	FHOD3		1.2602536647284648	8.763927441762268	5.490923658425273	1.1472274081621819e-4	0.006916036297490331	1.3796597190553213
C4ORF18	C4ORF18		-2.87529321537928	4.21073516459915	-5.55514116731577	1.0310912118697626e-4	0.006510904099901673	1.3723087765262658
PARP3	PARP3		1.4998306283100424	6.919815268156147	5.456964188257596	1.2141232333835205e-4	0.007142880157527258	1.3651504628131974
ARS2	ARS2		-1.3530056992853137	8.95141842819444	-5.48316808176486	1.1621560896108204e-4	0.006983433431377537	1.3640301851505772
RAC1	RAC1		1.3057279762632126	7.465524717555958	5.467372396079377	1.1931955944681026e-4	0.007123989594151223	1.363675594949548
GFI1	GFI1		1.4627932573807287	7.052682361203931	5.445599248611961	1.237415368900131e-4	0.0072033042162098875	1.3409312945346974
MMD	MMD		-3.061946969738375	4.687167923871464	-5.446812072877711	1.2349075083246884e-4	0.0072033042162098875	1.3402103302778796
RNF144A	RNF144A		-1.3722564043781391	8.44534001380437	-5.463876696282837	1.2001817815556138e-4	0.0071361406162610865	1.3394578741937213
FAM64A	FAM64A		-2.186304023810262	6.88507171093814	-5.433652821623764	1.2624056552068482e-4	0.007282924110899915	1.338151623016497
IFIT3	IFIT3		-2.104988875197882	8.174064648845473	-5.4581266092146175	1.2117669701895765e-4	0.007142880157527258	1.3365866285193642
TOX4	TOX4		-1.6771943738868025	6.665687708938851	-5.427611954219796	1.2752434768768133e-4	0.007309303226849624	1.3296558701440997
LOC732043	LOC732043		1.6343763688692086	6.041752444022028	5.402950079345186	1.3290927705174012e-4	0.00743493697573518	1.320229234560431
STYX	STYX		-1.868329404956504	7.521653229032019	-5.431718009895553	1.2665026114259636e-4	0.007282924110899915	1.307153889879439
SFRP4	SFRP4		-1.5122838571096437	10.179804902932876	-5.46252607473091	1.2028925024189291e-4	0.0071361406162610865	1.297678582527734
EDN1	EDN1		-2.1079493678957233	7.057550483290566	-5.412323803417354	1.308349332750018e-4	0.007385433748626465	1.2941954471846682
LTA4H	LTA4H		-1.3744533865364126	7.043050581093114	-5.417181158536729	1.2977342429421106e-4	0.007370180938270011	1.2930872973238534
CPXM1	CPXM1		1.5377406277066772	7.503735962406771	5.423818342846767	1.2833755060932752e-4	0.0073333493642655	1.2918350141211405
DIAPH3	DIAPH3		-2.331782058531589	5.534161039927558	-5.362098508338232	1.4236066248141975e-4	0.007799689472658492	1.2916738329237019
SERPINB3	SERPINB3		-1.2350203838520883	10.828505228555848	-5.4709811320953365	1.1860282837538001e-4	0.00710396619606617	1.2859711893322805
C13ORF34	C13ORF34		-1.3349281752812487	7.627823931491905	-5.419446621959101	1.29281432814947e-4	0.007364692753751781	1.2804710949416238
TCF25	TCF25		-1.992374677046973	5.082474148993405	-5.351162537446837	1.45008635079691e-4	0.00789830659141662	1.2790365307021654
DCBLD1	DCBLD1		-1.3211664968137402	7.733925092627873	-5.410022849431697	1.3134095268397053e-4	0.0073915989927401905	1.2624782813390096
HN1	HN1		-1.5230970412401383	8.782442178983151	-5.407704639776934	1.3185284447016056e-4	0.0073980565867173215	1.2401669026019935
C16ORF33	C16ORF33		-1.4960043152826294	8.282853028897188	-5.400724910273524	1.3340674311440647e-4	0.007440421589027436	1.236806353732801
LOC642468	LOC642468		1.2462939543791078	7.2157434973903705	5.380181349889706	1.3809288466181898e-4	0.00765593528416775	1.2245393778318503
SLC7A6	SLC7A6		-1.598195891762149	5.6784082098147195	-5.3313751613421925	1.4993198057409033e-4	0.008109497217548015	1.2229056295566831
HMGB2	HMGB2		-1.3818081593252716	8.56817004096447	-5.3895990527566084	1.3592355157750086e-4	0.007558160951599062	1.213171876923595
S100A13	S100A13		-1.2347599429638088	10.395624157109335	-5.412419603167301	1.3081390967950023e-4	0.007385433748626465	1.2073451853938018
IFRD1	IFRD1		1.2460057711372512	7.219458209009922	5.3634052333332365	1.420476692047083e-4	0.007799689472658492	1.1963659810314713
SPATS2L	SPATS2L		-3.0450617101414212	5.020482671484317	-5.305646114657429	1.5659724571629068e-4	0.008263720943918024	1.1844605432969795
LOC100132863	LOC100132863		-1.3204138924398237	9.35115900029349	-5.374457328755055	1.394291143546242e-4	0.007701646281806985	1.1756311986936376
PRPSAP2	PRPSAP2		-1.4987341928983007	6.730116353939681	-5.333925205639778	1.49287776900603e-4	0.008107675533832164	1.1684580704071346
PAXIP1	PAXIP1		-3.19021404310127	7.276764094402033	-5.328635493851649	1.5062733719516927e-4	0.008109497217548015	1.1643470880446092
DLX1	DLX1		-1.5249167246349487	6.735470647972063	-5.328712290277971	1.5060779944807475e-4	0.008109497217548015	1.159870006636032
GPSM2	GPSM2		-1.3118380172247033	9.984575559285533	-5.373115639414361	1.397442797536376e-4	0.007701646281806985	1.156896622391522
CST3	CST3		-1.0221237768529772	11.95725692572276	-5.437875449210698	1.2535124971253196e-4	0.0072742775066823835	1.1470794267891629
GAS1	GAS1		-1.4773186865959032	6.572828077948664	-5.3151724855948475	1.5409387086507035e-4	0.008224815548637623	1.1441272639892475
RC3H2	RC3H2		-1.4179964934379754	8.336140610145678	-5.3262085236775105	1.5124615290881734e-4	0.008119346790736165	1.1104425042485175
RCN3	RCN3		1.4510733280858066	8.264455948929742	5.320451580965626	1.527247129347237e-4	0.008175160783184003	1.1020660366877086
UQCC	UQCC		-1.4938689753543617	7.625887337484375	-5.31246486491833	1.5480109233964316e-4	0.008238956423151065	1.1020407421640286
SPAG4	SPAG4		-1.850492670958639	5.208078920607702	-5.234360566872556	1.7673753917232815e-4	0.009094659888679914	1.0904339631536466
MOBKL1B	MOBKL1B		-2.0595504659099513	6.028815502454753	-5.256643128999157	1.7016549543571083e-4	0.008805119024934504	1.0893032707635566
LOC728729	LOC728729		1.2176575800302638	7.258295135548412	5.296994790317256	1.5890762486680483e-4	0.008354224530736882	1.083500361093673
LOC100132564	LOC100132564		-1.73773656895556	8.072626757673316	-5.306645231043124	1.5633270420238284e-4	0.008263720943918024	1.083380863697621
SGMS2	SGMS2		-2.8889400460927455	4.589828839715427	-5.264815181632414	1.6781984338511943e-4	0.008732257102173197	1.069752202973099
SFMBT1	SFMBT1		-1.1182030577200557	11.41286257106842	-5.356977156474661	1.435943453030524e-4	0.007844209572742698	1.0552404903284778
SNHG5	SNHG5		1.2237041010124585	9.06887228693196	5.295875121889366	1.592092392318871e-4	0.008354224530736882	1.0475854392446733
NETO1	NETO1		1.2186573436727652	8.978660927690072	5.287539979594258	1.6147349419246175e-4	0.008449236656789825	1.0348254589257806
DEFB1	DEFB1		-2.740819692174706	6.0290246415328195	-5.210023579984924	1.842202832490593e-4	0.009299879231337333	1.0293911993733031
SLC9A2	SLC9A2		-1.3775849661600201	9.493063682236482	-5.284849617425968	1.6221152115484706e-4	0.008464079036617621	1.021036444704606
COL4A6	COL4A6		-1.4877870787928682	6.081780123217427	-5.215798941247309	1.8241503974655762e-4	0.0092337700010839	1.005147952602008
C5ORF38	C5ORF38		2.50362829994894	4.351275278504216	5.224678764774128	1.796754739594381e-4	0.009151425698477106	0.9952965193631691
GLS2	GLS2		2.9963341963617705	4.122086237941587	5.305939691984734	1.5651946498396839e-4	0.008263720943918024	0.9793627711068584
TMEM39B	TMEM39B		-1.942578387673807	5.176516849492048	-5.154751927275269	2.024735616925388e-4	0.010057806685889634	0.9635727045158067
EDN2	EDN2		-4.2429994575133865	4.842971133748177	-5.2428493343786	1.7420303490505945e-4	0.008989069623854425	0.9419040629943352
LOC650330	LOC650330		1.8521615370058262	5.081564514516888	5.140044413722939	2.076429149907582e-4	0.01017887426433643	0.941355501481322
LOC644421	LOC644421		-1.6608755189988642	6.3494521423103425	-5.185149898738435	1.9221170847012536e-4	0.009625052971455633	0.94110492925814615
HOXC13	HOXC13		-1.143206282726375	8.961395370542975	-5.23084044292048	1.7779985223743283e-4	0.009124120240988702	0.9388020739275404
HIST1H2BJ	HIST1H2BJ		-1.9482055503996767	5.620987761157871	-5.150118094905885	2.0408755488734266e-4	0.010073028397483974	0.9353330162505937
EXOSC5	EXOSC5		1.303838063275955	8.478995310705516	5.22425324369323	1.798057658171903e-4	0.009151425698477106	0.9350923380770775
VPS37B	VPS37B		2.4809025274846483	5.296121805381097	5.135023500223816	2.0943912241237013e-4	0.010239978929915043	0.9338340199592281
ARHGDIB	ARHGDIB		-3.0152079062924777	8.923687125893526	-5.227065673172824	1.7894644877833535e-4	0.009151425698477106	0.9310532447029267
C17ORF48	C17ORF48		1.2966198794691932	6.503566359667246	5.175346904741314	1.9546020195889175e-4	0.009735381395963196	0.9100290239900124
MAP3K7IP3	MAP3K7IP3		1.6427278535784824	6.916945698312939	5.1805540058677275	1.93727588600974e-4	0.009674953137959633	0.9041930066812913
FAM54A	FAM54A		-1.8902260921910683	5.451845316033349	-5.124119384661736	2.1339624764557657e-4	0.010326550985067618	0.9009367340508749
APOL2	APOL2		-2.1369110499137944	5.186312293902552	-5.1121339693372985	2.1783617216455717e-4	0.010390826968810449	0.8962073214634962
IL20RB	IL20RB		-1.1365222441138965	11.45272386393147	-5.263082351234662	1.683143774167162e-4	0.008733593934592172	0.8912065372669824
SOX17	SOX17		-1.7100618491657729	5.553070898966816	-5.124034893536867	2.1342721329455834e-4	0.010326550985067618	0.8911572058979909
LOC646813	LOC646813		-1.5507758568352665	8.080469681802363	-5.191414657767669	1.90165355635137e-4	0.00954824863819766	0.8871276618753408
ECT2	ECT2		-1.4197924602423235	8.906529544528706	-5.195180094139833	1.8894638250054654e-4	0.009512684360054542	0.8785935139348293
PTH2	PTH2		-1.2655620156353802	10.453588771656573	-5.218429531766762	1.8159892942208456e-4	0.00921750642309153	0.8743443423408177
KIAA1524	KIAA1524		-2.2420389597816364	4.82749056140546	-5.099050998316924	2.2279318912289738e-4	0.010533481032947545	0.873602543672682
ESPL1	ESPL1		-2.4764771445595537	5.650745471740561	-5.10622357016915	2.2006112408974309e-4	0.010457394437611567	0.8733579068717097
TMOD3	TMOD3		-1.5980294785657279	5.7522240595041545	-5.102087717366619	2.2163218315161552e-4	0.010505252691471486	0.8389872514242409
ZNF804A	ZNF804A		1.4788378793823345	6.116854850484382	5.111423175922261	2.1810249864746004e-4	0.010390826968810449	0.8274478512122387
SEMA3D	SEMA3D		-1.18218653263136	7.63116477799272	-5.150151226186899	2.04075967376375e-4	0.010073028397483974	0.8249155057930935
MRPS5	MRPS5		-1.351054229268562	8.248654113031632	-5.145563823363249	2.0568696212285514e-4	0.010109595594787718	0.8049238407183044
ISYNA1	ISYNA1		1.440557430872941	7.057668876387975	5.121529881277065	2.1434742933567838e-4	0.010344207030220251	0.7952209380921094
HNRNPA3	HNRNPA3		-1.2686418803244885	6.975574354579823	-5.1177692727729625	2.157366904158249e-4	0.010384349015674381	0.7900772986014646
PTCH2	PTCH2		2.248856021299897	5.1280976131790155	5.042953046214615	2.454241409822829e-4	0.011150636337116993	0.7862690410626145
ELF3	ELF3		1.5471121747827157	6.949687362138508	5.112181352250684	2.1781843040852793e-4	0.010390826968810449	0.7852055610598665
HNRPH3	HNRPH3		-1.1765238423329816	8.186322373139522	-5.1326292861810465	2.1030135936073226e-4	0.010255219167988796	0.7836382107900297
TUBA1C	TUBA1C		-1.7091182704300332	6.453357744062601	-5.0863130960907785	2.277329262146455e-4	0.010658816456096523	0.7690833697531652
TRIP6	TRIP6		1.4746557461625418	5.843571883408284	5.063310220563738	2.36945792331755e-4	0.010898336344582548	0.7648405855355405
SNORA11D	SNORA11D		-2.783970195115842	4.5653504683234924	-5.057212640528898	2.394527020780363e-4	0.010986514616526256	0.7632087314585814
DDX46	DDX46		-3.6251094907045625	4.39631349488931	-5.149219121395435	2.0440222966764776e-4	0.010073028397483974	0.7599258514617659
STARD8	STARD8		-1.940863375267881	9.520651248793591	-5.127374490553162	2.1220683700193504e-4	0.010321119999143723	0.7484243029979503
NCAPD3	NCAPD3		-1.4578116115820485	7.336513075616426	-5.095584550201637	2.241262702970399e-4	0.010569681425552556	0.7411438048876846
TMEM189	TMEM189		-1.415105902833539	6.810655377453113	-5.0823767644726034	2.2928249442849595e-4	0.010677685765535056	0.738721817317324
DDX39	DDX39		-1.1586268583718038	9.264904522840986	-5.114698531906913	2.168780837672786e-4	0.010390826968810449	0.7350106036217836
RHOBTB1	RHOBTB1		-1.1890771654834884	7.5100212823718024	-5.086686455624998	2.275865200824045e-4	0.010658816456096523	0.7191430777453087
PLGLB2	PLGLB2		1.8653114954591379	6.411193349694493	5.052800607907144	2.412839120486974e-4	0.011043333448754633	0.7180652917518247
KDM6B	KDM6B		2.101099112911338	5.013844279889946	5.0001586635835835	2.6429770366697347e-4	0.011591995237266317	0.717801014512081
GUCA1B	GUCA1B		1.4835160420178477	6.006961186014893	5.039699505820139	2.4680830039136066e-4	0.01115908985361715	0.7137085159732308
SLK	SLK		1.2520536350688385	6.919462197187145	5.067410007617555	2.352756799571448e-4	0.01084830536198439	0.7061547085754922
GMNN	GMNN		-1.794027046530167	8.069897506088898	-5.082762602849048	2.291301197732075e-4	0.010677685765535056	0.702260928732513
BSPRY	BSPRY		1.814122557659938	5.504961423473199	5.006245020844853	2.615234529688653e-4	0.011573207991042014	0.7006849925016265
FLJ12684	FLJ12684		-1.4313876045163507	7.519103462773135	-5.073713794303595	2.3273170773409726e-4	0.010804472069701693	0.698204691603797
LOC644631	LOC644631		1.8072211707950192	5.0513620480655055	4.989622981413173	2.691729433446644e-4	0.011628693255798107	0.6970338740996338
SFRP5	SFRP5		-1.4805072806436481	9.40498480455739	-5.090495675949246	2.260984174308547e-4	0.010635760908843337	0.6901400631390491
NEK10	NEK10		-2.8138098193083616	7.019584675927863	-5.043603712061947	2.451483021251748e-4	0.011150636337116993	0.6888797396575219
ZDHHC4	ZDHHC4		-1.2426193124855853	8.539423549231394	-5.072328257451331	2.3328838144748263e-4	0.010804472069701693	0.6738583752712284
SEL1L	SEL1L		-1.3354192006250614	8.897339260446916	-5.071194281081549	2.3374502061894903e-4	0.010804472069701693	0.6659799225155485
LOC149478	LOC149478		1.3081234488351736	6.450718333112769	5.013943271184443	2.58057997218721e-4	0.011494118323913515	0.6385765624474633
ACAD9	ACAD9		-1.475912435807623	8.164151105428278	-5.0454270238926675	2.4437706491281427e-4	0.011150636337116993	0.6348197569350313
PPP1R11	PPP1R11		-1.3807266703198007	6.115528425336844	-4.995083894895911	2.66634361601131e-4	0.011628693255798107	0.6282545131319281
C10ORF140	C10ORF140		-2.535712656783094	4.338245656282944	-4.979770923732988	2.7381688228020427e-4	0.011698763493384506	0.6259119834006768
PKLR	PKLR		-1.9286911542981064	6.700173222771166	-5.001592830946419	2.6364123176448115e-4	0.011591995237266317	0.6149731529738576
KYNU	KYNU		-1.5120782021491035	9.120173704892737	-5.040049814889485	2.4665887655430556e-4	0.01115908985361715	0.6084376602025916
NDUFA3	NDUFA3		-2.2311182296743244	8.021875529170963	-5.024829641511835	2.532390753427784e-4	0.011339753594916529	0.6058153828851713
TLK1	TLK1		-1.5787012352261698	5.232958773114828	-4.93843934381418	2.9423035418677597e-4	0.012261572791479335	0.599955007029866
HSBP1	HSBP1		-1.3817867974081501	8.79625730332553	-5.029896152104947	2.5102851230412185e-4	0.011295070355558412	0.5962139062313696
KCTD12	KCTD12		-1.3565600618899838	5.803779191332653	-4.963206471571907	2.818144199884258e-4	0.011958175434041903	0.5958720701617422
ADAM19	ADAM19		3.2683126862990086	7.79794436348251	5.002493522904254	2.632298226262757e-4	0.011591995237266317	0.5868634193315563
RNU5A	RNU5A		-1.1327207237792258	9.871997425097934	-5.036766047240288	2.480632829152759e-4	0.011188675143210073	0.5861823038337466
STYXL1	STYXL1		-1.1738236589475495	8.271589048567094	-5.015024475503256	2.575751375078429e-4	0.011494118323913515	0.5795618836173251
IFI35	IFI35		-1.889994762783875	8.226501718998017	-5.012871790262646	2.585374478054414e-4	0.011494118323913515	0.5785065690960778
PRMT3	PRMT3		-1.4197377870429122	8.033399919921326	-5.006166666968026	2.6155897381515395e-4	0.011573207991042014	0.5696450555589205
DARS2	DARS2		-1.40347405416765	7.371701595740217	-4.990068240709116	2.689650159894176e-4	0.011628693255798107	0.5580555118781625
TPX2	TPX2		-1.2425804539269345	6.198180887106167	-4.954863737969759	2.859344192655994e-4	0.012023445512595002	0.5513262331647741
CDC7	CDC7		-1.5661285472044923	8.346411944082869	-4.999047867097231	2.648073302528071e-4	0.011591995237266317	0.5511255992166157
CPA4	CPA4		-2.0300315144535945	6.039515624474016	-4.933564049313415	2.967409347290553e-4	0.012338594044939382	0.5454472639875627
GLRX	GLRX		-1.435517888371745	7.9962316017347215	-4.991072113796386	2.684968423509286e-4	0.011628693255798107	0.5443820851454904
PPOX	PPOX		-1.4220690070879511	7.631110060223237	-4.985547458594951	2.710839536580435e-4	0.011645664264606675	0.5433528661385516
PDCD2	PDCD2		-1.1987994043278185	8.768376621759739	-4.998421803494958	2.650950166993478e-4	0.011591995237266317	0.5422962837873779
PALM2	PALM2		-1.3785258869112091	7.5176052458451785	-4.977933864557745	2.746920304608017e-4	0.011709297811038476	0.5327558820627862
COQ3	COQ3		-1.469235574181715	8.440555829563785	-4.988539073727054	2.6967980923903705e-4	0.011628693255798107	0.5309121321788446
TES	TES		1.297604356867013	7.279571791365623	4.97120077736394	2.7792463377844745e-4	0.011820045840239542	0.5274582484500847
GALNT6	GALNT6		-1.2867365442944774	6.703220094117484	-4.957112754036578	2.8481760332653265e-4	0.012003579897662105	0.5272739553355397
SKIV2L2	SKIV2L2		-1.264502156250046	8.025680751552962	-4.981491910797373	2.729996712338045e-4	0.011690661783317954	0.5265953908376648
C5ORF53	C5ORF53		1.6890697790839404	5.773758760135394	4.915138623944171	3.064330800054443e-4	0.01257320575846127	0.5245444254654865
MARCH9	MARCH9		1.114648585713729	9.25317614712955	4.991393755606773	2.683470192640716e-4	0.011628693255798107	0.5220604973738938
LOC645968	LOC645968		-1.3758531378360246	5.884519390602485	-4.921938102868526	3.028185030809041e-4	0.012452324669737487	0.5199237386884796
GCNT3	GCNT3		-1.5786557296205963	8.886135882409786	-4.985038236328084	2.713237218616758e-4	0.011645664264606675	0.5168721697535785
SFRS12	SFRS12		-1.341483973613144	6.0035812239495	-4.92275282111952	3.023883974677195e-4	0.012452324669737487	0.5117001316541909
LOC100130009	LOC100130009		1.6135667368477655	5.162806988962283	4.878187451790813	3.2687912675015727e-4	0.013066747581763799	0.5043489850125162
CCDC85B	CCDC85B		1.12353309305644	7.995846471029182	4.960534870476948	2.8312698068438995e-4	0.011959386385915684	0.4904650858200048
GMIP	GMIP		1.6483207112727625	5.0890824024361905	4.863376156536896	3.3546969826746606e-4	0.013122510433699424	0.48454215697930714
VAC14	VAC14		1.665517536714968	6.4281627453398364	4.912528404612941	3.0783259916552667e-4	0.012602869576385562	0.47254613436706805
LOC100130550	LOC100130550		-1.3453030838244127	7.105532993758661	-4.931251798477487	2.979394600411057e-4	0.012360837999210951	0.4650457204239631
RIG	RIG		1.061932881630133	10.13910549380231	4.960609979073194	2.830899926556881e-4	0.011959386385915684	0.4444781368006101
MORN5	MORN5		1.6100944236208239	6.556331060684788	4.900759203037668	3.142262315882108e-4	0.01274393134914181	0.44343199027349467
SOX7	SOX7		1.7058774733442572	7.889404322662146	4.928878685521959	2.991747884581291e-4	0.012383584449745652	0.4401694534795366
SIDT1	SIDT1		1.5522820227537935	5.298515758930279	4.845147023009004	3.4636695420053746e-4	0.013400125769992784	0.4386977228061264
HBEGF	HBEGF		2.2111438517868773	8.969356031793366	4.940860018252798	2.9299205296989947e-4	0.012237345207899746	0.4380078453394125
RNU5D	RNU5D		-1.0622669104238636	9.968906150999945	-4.950224933169956	2.8825242400671116e-4	0.012066440796397787	0.432732768742329
GALNT1	GALNT1		-1.2056083114764276	6.915960715376998	-4.899135561542526	3.151190946826778e-4	0.01274393134914181	0.4157462797322422
C11ORF51	C11ORF51		-1.3658588817660995	9.483103604733095	-4.927648444922702	2.9981729583612244e-4	0.012383584449745652	0.40597033103459346
TMEM121	TMEM121		1.8546920156321862	5.270453772447238	4.81298151709918	3.6650489814180976e-4	0.013944421227765983	0.3936160475169226
CD86	CD86		-2.028689604435468	5.334876748100054	-4.811254136252867	3.6762031295942273e-4	0.013944421227765983	0.3906730251881294
COL1A1	COL1A1		-1.5495729719204903	6.5939435115464224	-4.8687996675631116	3.322970445253046e-4	0.013122510433699424	0.3848184511018582
SGMS1	SGMS1		-2.1643426226409694	5.095995639796288	-4.794649821032138	3.785243597413997e-4	0.014130564675877342	0.37908600890487243
TYK2	TYK2		-2.0582043369994976	8.968901264214288	-4.90695921506122	3.10840974467931e-4	0.012698126474536445	0.3790842801207397
S100A1	S100A1		-1.0723790721260364	11.147430837938312	-4.950609329077477	2.8805959832108697e-4	0.012066440796397787	0.3714071904844243
TSC1	TSC1		1.1795473634052627	9.178483199074165	4.904119097207164	3.1238695301104497e-4	0.012733357025579312	0.37128041155870317
GPX3	GPX3		-1.2650367124647381	8.851084932627398	-4.898656789218448	3.15382883398882e-4	0.01274393134914181	0.36718831233871896
CYLN2	CYLN2		1.3151855226454865	7.406851520204767	4.87871550612142	3.2657712478820856e-4	0.013066747581763799	0.36313864688053776
RPLP2	RPLP2		-1.1821953475696088	9.321284229313772	-4.900677484152066	3.142711067891547e-4	0.01274393134914181	0.3625997652820123
SUGT1P	SUGT1P		-1.2241678331958497	8.290152394193845	-4.890225326347037	3.200663104792147e-4	0.012905184483997426	0.36236472729691993
LYG1	LYG1		1.3857899111351237	7.166047661300496	4.870467200920242	3.313278716644884e-4	0.013122510433699424	0.35757036639544904
TMEM43	TMEM43		-1.4834656930942351	8.089358153550593	-4.883402042029674	3.2390954868889965e-4	0.013003851450381082	0.3552571937233324
NDOR1	NDOR1		-0.8578326837801988	12.801018072375085	-5.026955598798855	2.523090342432798e-4	0.01132533178285257	0.3528556943062515
C14ORF145	C14ORF145		-1.932421865517206	5.510410611948034	-4.792766043330986	3.7978255179919017e-4	0.014143180788999904	0.34404521792123344
MIR584	MIR584		-1.3013090649293337	6.858794782435297	-4.844552331237349	3.4672861397554877e-4	0.013400125769992784	0.3247891136072125
LFNG	LFNG		-1.8564248063095121	6.4511926222611296	-4.820923640957532	3.614216752405062e-4	0.013796235586844568	0.317098559416249
HIST3H2A	HIST3H2A		1.7712317232218338	8.224752880649865	4.860048473803316	3.374319571474138e-4	0.013122510433699424	0.3123180755407944
CPVL	CPVL		-1.6777281747271697	8.459910163611728	-4.8623161887723185	3.360934421058401e-4	0.013122510433699424	0.31086939936009106
DUSP3	DUSP3		1.0789153157859044	10.280689288464904	4.883683962282079	3.2374980634656056e-4	0.013003851450381082	0.30328275115278736
DPYD	DPYD		-1.7991417029063284	8.741922530046008	-4.860339547242434	3.3725984094911597e-4	0.013122510433699424	0.301851433769702
ADH7	ADH7		-3.453381616918302	5.012586003630037	-4.747612798158524	4.112816429740367e-4	0.014676924224751637	0.29899285238373174
KCTD1	KCTD1		-1.8619054747938542	5.12934283171685	-4.748276160675724	4.107996920535233e-4	0.014676924224751637	0.29411939038827484
SERTAD4	SERTAD4		1.6954442706649742	5.157934161761086	4.750257626112445	4.0936360267534327e-4	0.014676924224751637	0.29195964235834193
NCRNA00181	NCRNA00181		1.1827306237528052	10.228246431718434	4.869192009644665	3.320687489997703e-4	0.013122510433699424	0.2789440557042644
HES6	HES6		1.8820678700917197	7.6595644322363174	4.831562815324189	3.5472715826553603e-4	0.013652598149112407	0.2779787174283612
TIFA	TIFA		1.0726554126128587	10.436954325975185	4.8694670670851155	3.3190879647724045e-4	0.013122510433699424	0.2708176235053559
HMGA1	HMGA1		1.410580507026534	9.065388274390594	4.842921944932385	3.4772214895353263e-4	0.013410700187797941	0.2658642726252154
CXCR7	CXCR7		-1.1729684840309176	10.716434754207027	-4.87548696750782	3.2842813441568276e-4	0.01310055522033263	0.26574191163517913
GBP5	GBP5		-2.277962216752541	7.11280346218826	-4.806752605832592	3.7054372491647855e-4	0.013944421227765983	0.2631890760100051
ECM1	ECM1		-1.1583667710187822	7.763661818205045	-4.822281762029676	3.6055981740689e-4	0.013791598108122274	0.2544757275449241
MMP27	MMP27		-2.2801364587808344	6.224911455868062	-4.761331713903291	4.014332345053705e-4	0.01449884886595788	0.24324047174085983
CLTB	CLTB		-1.1356049033158513	10.859978918987524	-4.86696283873061	0.00033336803575316596	0.013122510433699424	0.2427544462564919
FAM119B	FAM119B		1.3321014752568914	7.582577081313085	4.811869865247042	3.672223154170717e-4	0.013944421227765983	0.24160873385203452
ARMC5	ARMC5		-1.5157395610691573	5.341519709654769	-4.729309246437755	4.2481457659032803e-4	0.014919236345179306	0.23830635680761958
C13ORF3	C13ORF3		-2.0633526217520206	5.605418594362357	-4.731808783397133	4.229395067723874e-4	0.014918085577367526	0.23663714712822337
FAR1	FAR1		-1.7766143778793735	6.938292646571561	-4.791872617571093	3.803808017655654e-4	0.014143180788999904	0.23652880716189184
GRAMD1A	GRAMD1A		1.909822801911094	8.961627549332142	4.824406466609836	3.592157842849626e-4	0.013768460143333916	0.23464640890928212
RUNX1	RUNX1		1.7336235536333016	6.130801227909721	4.759969746347809	4.0239987458128755e-4	0.01449884886595788	0.23163385750776389
LOC728863	LOC728863		-0.9666489450751623	11.130129950034949	-4.867185831420877	3.3323782464331095e-4	0.013122510433699424	0.22551388490267765
ANXA8L2	ANXA8L2		-1.0846006824773298	9.78856701716964	-4.826401658474745	3.5795843239395876e-4	0.013748556038421986	0.2212553578889649
REL	REL		1.4167458106456126	6.860469490491965	4.780830290296362	3.87856496590365e-4	0.014306912511852116	0.21519502827761006
HIST1H3F	HIST1H3F		-1.8067438006795777	5.1295073922599785	-4.701037643214552	4.466356727313915e-4	0.015407276503037705	0.2134119995340651
PALM2-AKAP2	PALM2-AKAP2		-1.1639374211748788	11.223570638469385	-4.863833796410516	3.352007708755284e-4	0.013122510433699424	0.21263670413801705
SCARA3	SCARA3		-1.0824137595375536	8.558976111974278	-4.806796024194264	3.7051541245983086e-4	0.013944421227765983	0.21121729255072896
HNRNPH3	HNRNPH3		-1.1783658817168057	8.996792404077183	-4.808984015767504	3.690915720408272e-4	0.013944421227765983	0.20757485143544585
MPPED2	MPPED2		1.2058433201700414	7.73048249106259	4.787688058500239	3.8319593844796736e-4	0.014208851785337717	0.19475651222347867
LSMD1	LSMD1		1.1532862038157443	6.802113988645414	4.7686317142925425	3.9629321335920485e-4	0.01447016854445689	0.19301593622619784
LOC643318	LOC643318		-1.0540028217519293	9.000472759757683	-4.800674933350333	3.7452921769619675e-4	0.014037686654416001	0.19296885522082885
ANGPT1	ANGPT1		-2.1146126332736728	4.668421493354368	-4.675699424781522	4.6718412247965054e-4	0.015857129833204236	0.19153012475294684
PMCHL1	PMCHL1		1.3945765224941802	9.500817826603207	4.804704537961772	3.718818040751811e-4	0.013966560980468697	0.18967367777558142
GDPD2	GDPD2		-2.14546534432252	4.490823207395593	-4.668007868935708	4.7361447683869057e-4	0.016011779445646333	0.17428976089636983
TBC1D3G	TBC1D3G		2.21340099193817	4.428436193035532	4.670681592730978	4.7136879265045184e-4	0.015964832489986574	0.17363711196205056
RAB3GAP1	RAB3GAP1		1.5525069181608053	8.709246951866103	4.78698275640519	3.836725600185136e-4	0.014208851785337717	0.17354157385181512
DDIT3	DDIT3		1.4413480462784545	8.473277372879801	4.783683719129348	3.859101644964574e-4	0.0142633621909524	0.17225479517524533
ICAM3	ICAM3		1.2038657227214946	7.41759834341567	4.768407322404904	3.9645018483633587e-4	0.01447016854445689	0.1689398709769101
TUBA3E	TUBA3E		-1.3829598020799025	9.7145485531532	-4.795921587364062	3.776773923630069e-4	0.014127257961723079	0.1681742862461686
CFB	CFB		-1.7772583276288252	6.542663902718306	-4.737368975504701	4.1879927441243724e-4	0.0148315454063781	0.1639168717287074
HS.576735	HS.576735		1.2421923102828876	6.758572782516312	4.749259719403797	4.100861921286597e-4	0.014676924224751637	0.16255283186590397
KLF11	KLF11		1.508106414452464	7.373256107785762	4.760665020913833	4.019061092660013e-4	0.01449884886595788	0.15935756934494094
ABHD14B	ABHD14B		1.622754923629354	5.51621085491261	4.6884825505463645	4.5669723869955534e-4	0.015587585481122514	0.15661217674185668
ANXA2	ANXA2		-0.9568309844549532	11.888953884121266	-4.865482009347622	3.342340772642304e-4	0.013122510433699424	0.1560958073425347
TUBB	TUBB		-1.1256370167527923	8.37586853851389	-4.767703293139005	3.96943103189686e-4	0.01447016854445689	0.1456646231063532
CSTA	CSTA		-2.1711526233209506	6.7560133551950425	-4.728539863774138	4.2539348247017247e-4	0.014919236345179306	0.1441648873788166
TSPAN7	TSPAN7		-1.3079470293739952	9.694663921520846	-4.778167611220213	3.896819434651773e-4	0.014345840400927515	0.13783920079048695
C20ORF100	C20ORF100		1.2184758350255276	10.946745460184022	4.8080654935390355	3.696886066445943e-4	0.013944421227765983	0.13262966949385202
CYB5D1	CYB5D1		1.2514397008775875	7.566522808555522	4.748299556493505	4.1078270509670216e-4	0.014676924224751637	0.12983651686847963
CTSC	CTSC		-1.097084078019254	9.729743701275467	-4.7719890619492125	3.9395232463294177e-4	0.01447016854445689	0.1269475216145679
DLX3	DLX3		-1.4280686102343152	6.758655993431297	-4.726566924917656	4.268817356656952e-4	0.014919236345179306	0.12567355510849154
KIF22	KIF22		-1.1816303914480581	9.266163010127134	-4.76206359393002	0.00040091479085347694	0.01449884886595788	0.11998575963759261
MDM4	MDM4		-1.1866660352261196	7.1211851115011235	-4.733859386547753	4.2140764752187e-4	0.014895600869141164	0.11804869028709586
ZNF101	ZNF101		-1.3630915056804378	6.4520999691390255	-4.710311865097064	4.393516947369661e-4	0.015240676665847679	0.11387249714551828
SLC38A4	SLC38A4		-1.3692254424014019	7.914162571274757	-4.739819060448922	4.169883075692771e-4	0.014804116824870643	0.10693056537479073
HNRNPA1	HNRNPA1		-1.39175001374507	7.244129745922491	-4.727070550218508	4.26501319876885e-4	0.014919236345179306	0.10355962459593826
MGC16075	MGC16075		-1.1772333911572712	7.413874360866512	-4.730866395735988	4.236454407573235e-4	0.014918085577367526	0.10279301528788487
RARRES1	RARRES1		-2.237980412657935	8.286910223578742	-4.739491366065191	4.1723004794165167e-4	0.014804116824870643	0.10058987856050017
KIF15	KIF15		-1.931791190271979	4.893504892494287	-4.624249317844035	5.11991740849431e-4	0.016586751562683827	0.10040969258539167
AGA	AGA		-1.2220598723227116	8.519631733455006	-4.742511389200445	4.1500768811125174e-4	0.01478157402320535	0.09864287284689066
FANCD2	FANCD2		-1.7795804577776106	5.642048889547986	-4.657605305019416	4.824581095109733e-4	0.016189203586534685	0.097038024150649
LDHA	LDHA		-0.8730184174579776	12.455618677181791	-4.853839145701832	3.411255334767187e-4	0.013238513411675657	0.08064922762746285
ARHGEF2	ARHGEF2		1.1924325191047291	10.810184329662233	4.769162202938684	3.959223718528746e-4	0.01447016854445689	0.0719769486930888
TBC1D3E	TBC1D3E		1.5002166845818348	5.566973750715387	4.641733393057349	4.962838057296463e-4	0.016290270275394713	0.06805776045459133
CLDN1	CLDN1		-1.2228964169082968	10.646766120960889	-4.761482907292684	4.0132607607139823e-4	0.01449884886595788	0.06719649586794318
TMEM50B	TMEM50B		2.220597935521429	4.481336243040278	4.600289192137322	5.343618610447519e-4	0.017044679362228834	0.06370926343291394
ILDR1	ILDR1		1.3619548004194524	7.353608078267764	4.701645514795129	4.4615442283069264e-4	0.015407276503037705	0.05462333982556
TTLL1	TTLL1		-2.1035341503003577	6.204121753900229	-4.65379160050072	4.8574316818046474e-4	0.016215813148504836	0.05245390084553048
RNU12	RNU12		-1.3183686453898193	7.036289963953345	-4.693010825436937	4.530413873212536e-4	0.01554190600924551	0.051218611768784506
NRG4	NRG4		1.3018895621041118	8.849136339447691	4.718312169055613	4.331676030001632e-4	0.01508232917511596	0.049917875743067164
CLCC1	CLCC1		-1.1903173578701374	8.691189921360072	-4.710478576077021	4.392218969336121e-4	0.015240676665847679	0.038913085093761346
BUB1B	BUB1B		-2.1590253206367658	6.168108017223532	-4.642138372585095	4.959259617478618e-4	0.016290270275394713	0.03694434202710717
TGOLN2	TGOLN2		-1.8376737456952252	6.29214600577309	-4.650488695835667	4.886070299066109e-4	0.016263773958427142	0.03131444958382623
LOC653883	LOC653883		-1.1562772832331767	7.950808301629105	-4.696168629606132	4.505100030402947e-4	0.015483579956890422	0.028170273866759743
GPC1	GPC1		-1.1733776593811749	7.62729465897506	-4.691698547271829	4.540976957050486e-4	0.015549507124253025	0.02795304799461551
FBXL15	FBXL15		1.081917962156103	7.382807897703215	4.688253126846742	4.568832763953668e-4	0.015587585481122514	0.02790075042897655
KIAA1618	KIAA1618		-2.713169430901663	4.067841048719094	-4.625194722122857	5.111292972617985e-4	0.016586751562683827	0.024940827824549316
LOC642558	LOC642558		-1.9708403801218362	4.743507410479934	-4.575265869080317	5.588115368032279e-4	0.01761343706864726	0.02485560646112983
TRAPPC6A	TRAPPC6A		1.3316145218238589	5.863473204158447	4.634491092600272	5.027287083728518e-4	0.016407882038385915	0.024481781418197457
ATF3	ATF3		1.639242964291193	6.751466151809135	4.6652856248315615	4.759123503569109e-4	0.016060317504435755	0.022095789051747694
FABP5L2	FABP5L2		-1.5631381373803492	11.419014472205403	-4.763455625981392	3.999306375612009e-4	0.01449884886595788	0.019862157097637834
ALPP	ALPP		-1.047732954980571	9.442585814802577	-4.70716855939149	4.418064965521256e-4	0.015297344642700734	0.01932708125663396
SPINT4	SPINT4		1.282659742685805	5.627318554074876	4.616534450800096	5.190864075960149e-4	0.016684010116354727	0.013156734198698672
PHPT1	PHPT1		-1.4857388282887989	6.388301657718456	-4.642588505675647	4.95528534448999e-4	0.016290270275394713	0.0016436856462576088
CHMP4C	CHMP4C		1.271251028342264	6.572395578459355	4.647336852807215	4.913562858414557e-4	0.016263773958427142	-0.005686063592167834
TNFAIP2	TNFAIP2		-2.884816284124115	4.355870786218175	-4.575827517649356	5.582502006015848e-4	0.01761343706864726	-0.011769661305592649
NUDT19	NUDT19		-1.2502612542800309	7.515177122435242	-4.661006079560802	4.795482310975347e-4	0.016130554761574278	-0.022922417326186384
TUBB3	TUBB3		-1.4434698045794248	7.708616164068072	-4.660798246672086	4.7972553886150687e-4	0.016130554761574278	-0.02722566401130777
HNRNPM	HNRNPM		-0.966473820008547	10.39426641041573	-4.698796487710497	4.484146609131762e-4	0.015440052316988254	-0.02800904568198348
SERPINI1	SERPINI1		-1.2828864416429049	8.989375965539056	-4.675514600000464	4.67337571313567e-4	0.015857129833204236	-0.028374504507469922
FOLR1	FOLR1		-1.9805645668611955	4.672493260248558	-4.53554633445253	6.000338354230246e-4	0.018367284657160025	-0.039225159795698517
SFMBT2	SFMBT2		-1.1813058021346645	7.383219239779222	-4.647939749188145	4.908291562476954e-4	0.016263773958427142	-0.042729858192989134
ASB6	ASB6		1.2212140653024992	6.268406186377527	4.608513446034147	5.265710337705676e-4	0.016882900545745493	-0.05554826283188685
PSMD1	PSMD1		-1.2199679297158417	7.428386230866091	-4.6412417699296045	4.967185697028236e-4	0.016290270275394713	-0.05569684150797549
ZW10	ZW10		-1.9038024024333602	5.7049368979749175	-4.565774168090193	5.683871529633451e-4	0.017816810704258133	-0.06359080318035648
SEPT8	SEPT8		-1.1834901248987624	9.192621089563376	-4.656732454380113	4.832079232399229e-4	0.016189203586534685	-0.06537357634999807
PRKCD	PRKCD		1.4767739061277956	5.615693747818534	4.565084359717331	5.690896697999565e-4	0.017816810704258133	-0.06999512834808552
ZNF391	ZNF391		-1.1629333498586956	8.696535271410587	-4.648415555513718	4.904135603526968e-4	0.016263773958427142	-0.07130478444190214
NLRP9	NLRP9		-1.3068670376908047	8.552426854401082	-4.646124204690061	4.924183225549124e-4	0.016263773958427142	-0.07277824850219439
LOC645724	LOC645724		-1.7936111498022944	4.58704715388941	-4.5137567742167795	6.239769305545332e-4	0.018777774252616876	-0.07495767344420212
PTGR1	PTGR1		-1.4834304745728737	9.404352671524538	-4.653839248003119	4.8570198225783204e-4	0.016215813148504836	-0.07540814590023004
PSMB10	PSMB10		-1.0618528495883996	11.687784133099203	-4.724509942109276	4.2843915921631827e-4	0.014945626700152766	-0.0764447510137023
KRT86	KRT86		3.2131699183256774	7.692381155353207	4.6201775912894965	5.157234910112905e-4	0.01664973516561234	-0.07694273947332952
PRELID2	PRELID2		-1.1788341029467322	8.124974309927138	-4.634247250742351	5.029472108609812e-4	0.016407882038385915	-0.0854371249295367
LOC729291	LOC729291		-1.15082302656083	6.598043912641767	-4.594415953266789	5.399988231011036e-4	0.017195039447397194	-0.1025358056913177
IFIT1	IFIT1		-2.228787153767864	8.2291410116784	-4.623113866680167	5.130295543219559e-4	0.016591518294981587	-0.10411047294919484
FYB	FYB		2.7359634059466953	5.1857420110527235	4.500810662283678	6.386701330137532e-4	0.019005027536390086	-0.10512770193094134
CRELD1	CRELD1		1.4516459417557916	5.130396809971773	4.5179435580675396	6.193005599831006e-4	0.018667201992500323	-0.10733030829843848
FAM72D	FAM72D		-2.084126190703458	5.140794176926226	-4.505449684038031	6.333642260494307e-4	0.018962174288754644	-0.11173462544885204
GINS4	GINS4		-2.6639065749946425	4.919686315939308	-4.49108652681135	6.499423620599063e-4	0.019142700169557377	-0.11237934330507926
HS.91389	HS.91389		1.3419530966458835	7.991464569421836	4.6161182124520845	5.194720779195695e-4	0.016684010116354727	-0.11412785396986003
CCDC104	CCDC104		1.2296864638569929	6.588444596030477	4.5850169175309645	5.491486468216939e-4	0.017397178559514483	-0.11737173085025088
CDCA5	CDCA5		-1.7660228579235469	10.114817710345921	-4.646656109343494	4.919521870861834e-4	0.016263773958427142	-0.1176727448789654
PKIG	PKIG		-0.9896785697593078	9.487234177972827	-4.630125225690725	5.066558664795665e-4	0.01649997461675064	-0.11859975883992746
DTX3	DTX3		1.2774467741568154	6.238881324192884	4.57061751809151	5.634798695325195e-4	0.017730579408195564	-0.11899515851636
NEUROG2	NEUROG2		-1.3498420683025376	5.8082742177824755	-4.547358239835393	5.87455117022385e-4	0.018177930099490012	-0.12239976687648113
MCC	MCC		-1.3197556813808067	5.984521394011003	-4.556616652011074	5.777872321431967e-4	0.018058759329468904	-0.12255974113617629
PWRN1	PWRN1		2.1327755168296236	4.33502492681079	4.482751191741437	6.5976893571874e-4	0.019203399585263577	-0.13095105342907942
SFRS5	SFRS5		-1.293265780591959	9.090875662720315	-4.6184752924645585	5.172920243637555e-4	0.016671480674477573	-0.13169288422506753
SP7	SP7		-1.253418026028526	8.079000038811166	-4.607026880410143	5.279704659636882e-4	0.016898683573834335	-0.13263311556678836
SLC29A2	SLC29A2		1.5107647317419364	5.6090497242481145	4.511801191393634	6.261737333801425e-4	0.01881349081516983	-0.16128483402175764
NUCB1	NUCB1		-0.9292884030897213	10.900708863325812	-4.640004029716493	4.978149124756279e-4	0.016297532846390152	-0.16253628225269434
KIF20B	KIF20B		-1.5856911852460325	8.389084742174564	-4.593096051004659	5.412741085916994e-4	0.01720623565673409	-0.16357555092703535
DTNA	DTNA		-2.408558372855924	4.065813113717696	-4.485964691747346	6.559623931903129e-4	0.019182523485634456	-0.16408217759718813
CHMP6	CHMP6		-1.6265915013702177	5.355244351112595	-4.493172184814797	6.475073982014345e-4	0.019142700169557377	-0.16562547215003764
ARID5B	ARID5B		-1.2923611966360413	8.622281933945484	-4.591888534096713	5.424435488699836e-4	0.017214034801277776	-0.17073383365692685
POP7	POP7		-1.4225722354719332	6.206196584916373	-4.535501760104374	6.000818295044251e-4	0.018367284657160025	-0.17523563277159937
CTSK	CTSK		-1.3324959461247055	9.854786084276848	-4.603883914588634	5.30941950250068e-4	0.016964642623084506	-0.17751237673546427
PRKCB1	PRKCB1		-2.401176769323503	8.22543898184776	-4.581161318513803	5.529484714271116e-4	0.017487816851857782	-0.17784676911120467
EZH2	EZH2		-1.5458649083684017	5.366119715042565	-4.486140591423043	6.557546904874589e-4	0.019182523485634456	-0.18133987253475148
LIN7B	LIN7B		1.2064449230088234	6.6687940003654065	4.543903847296704	5.911051825908201e-4	0.01826054285456351	-0.19531103273975603
ACP5	ACP5		-1.2751187201812977	6.192697200619406	-4.523750616119711	6.128745795206443e-4	0.01854749606953412	-0.198468307538735
ANXA8L1	ANXA8L1		-1.1523240784216986	8.0765870805263	-4.56959124948825	5.645159980378224e-4	0.017733227675292673	-0.19960332215837084
PCSK6	PCSK6		-1.3347554730049795	6.138696328838057	-4.506256364483205	6.324462591472972e-4	0.018962174288754644	-0.22373445131333636
ADAM9	ADAM9		-1.4053966629042343	6.671352357630028	-4.525831512145872	6.105887761231407e-4	0.01852450768993789	-0.22422033313737977
MANSC1	MANSC1		-3.7554579924784024	4.328672040538464	-4.48886590184243	6.52545340759552e-4	0.019142700169557377	-0.2243384565657216
RTN3	RTN3		-1.2742023104064542	7.971317103664289	-4.552648695687696	5.81910289069887e-4	0.018139209600232176	-0.22703671311781282
LOC653983	LOC653983		-1.1067264097223513	7.865508746837147	-4.5510713417235324	5.835577751534206e-4	0.018147770009278662	-0.22801445267827525
POLR3B	POLR3B		1.3084616333718735	6.149669060439011	4.5035599840069995	6.355200385088351e-4	0.018971902688049005	-0.23004792654035366
CCDC146	CCDC146		-1.3855871870106142	5.372419828288889	-4.457412219960215	6.905984588315728e-4	0.01976550100590355	-0.23674761722752624
NEIL1	NEIL1		-2.948348790751065	5.505941752314535	-4.4287191127230345	7.273192579136897e-4	0.020621770375062725	-0.24305795004053365
NDUFAF2	NDUFAF2		-3.01924602266755	3.953888820692351	-4.482938555405297	6.595463668268114e-4	0.019203399585263577	-0.2434013390376526
LOC345643	LOC345643		-1.2893052851881892	7.373450863668769	-4.534221039544964	6.014625102462752e-4	0.018367284657160025	-0.24377331171406702
RPS6KL1	RPS6KL1		-1.2015310615744452	8.42295379715059	-4.548411569484458	5.863467839891191e-4	0.01817382344783579	-0.24461848748965576
GTF2IRD1	GTF2IRD1		1.1223490104534628	6.919863016077441	4.523082849577522	6.136099825428057e-4	0.01854749606953412	-0.2469423120908738
CBR3	CBR3		-1.2621858472257328	7.9824778269243986	-4.539398941507369	5.959006774041787e-4	0.018367284657160025	-0.2510257521386068
ECM2	ECM2		-4.190825605986118	4.2065540475681225	-4.5302621196007955	6.057513141614953e-4	0.018407725090049485	-0.2582819841370103
SNORD109B	SNORD109B		-2.3578431670321214	4.359709739456244	-4.405720247652916	7.582110922795117e-4	0.02127101841413064	-0.25836094454630043
LIMCH1	LIMCH1		-1.877653383547572	5.456972772886107	-4.439801256904616	7.129023632782489e-4	0.020274725531522472	-0.2599069280825548
S1PR3	S1PR3		-1.1043452701714562	8.110030995426364	-4.530662200726795	6.053164572115347e-4	0.018407725090049485	-0.27006713322474596
C5ORF32	C5ORF32		1.118258605535221	8.696581904897089	4.536935512002465	5.985400761469336e-4	0.018367284657160025	-0.27025599122579
WDR7	WDR7		-1.2367695667827885	8.828515343660584	-4.536454838916062	5.990564985561043e-4	0.018367284657160025	-0.27361190223276743
TUBA1A	TUBA1A		-0.8264675446893115	12.988161790474042	-4.686229428981229	4.585276949980059e-4	0.015615089401138673	-0.27757820505285125
SLC26A8	SLC26A8		1.2564150063566926	6.245596173241413	4.4798942588697255	6.631723474908342e-4	0.019242327864578287	-0.28045666211776776
CACNB3	CACNB3		1.2937475498144924	8.950260345083633	4.530940666174932	6.050139782897608e-4	0.018407725090049485	-0.2857195208953147
CABC1	CABC1		1.1611146160969978	8.159306309315948	4.522426654625632	6.14333534190603e-4	0.01854749606953412	-0.28574160291742956
MLLT1	MLLT1		-1.4214261732091291	10.385099517061581	-4.552266774922554	5.823087470978548e-4	0.018139209600232176	-0.29596839364141836
EXOSC2	EXOSC2		-1.2282593840463143	7.070236796271331	-4.4956978479808045	6.445714013244428e-4	0.019142700169557377	-0.3015166491345145
LOC652898	LOC652898		1.3007907832838583	6.7292555560787966	4.483414703591354	6.589811018002427e-4	0.019203399585263577	-0.3048984001641992
PDLIM2	PDLIM2		-1.79063568689479	5.538033915503743	-4.41707194326792	7.427972037632296e-4	0.02093317142466179	-0.31075823612358366
MAEA	MAEA		-1.419760896033818	7.048450653942587	-4.481457720650508	6.613075741529934e-4	0.019218155212670767	-0.3234001149764305
KLHL13	KLHL13		-1.4237577877079177	5.49058119988876	-4.409303039837786	7.533107307729151e-4	0.021197390170449946	-0.3316014542044563
ROCK2	ROCK2		1.0770450761163062	6.620589033520802	4.4666954290843375	6.791338895813677e-4	0.01958344596768068	-0.3319431853254109
UGP2	UGP2		-1.6893946713098833	8.198997352840722	-4.491296658630472	6.496966076317166e-4	0.019142700169557377	-0.34094262153959676
LOC387931	LOC387931		-1.9803733246209934	7.354129436226298	-4.473120220178266	6.713151099221836e-4	0.019412650432634616	-0.343702378179918
PWWP2	PWWP2		1.0984387308657482	7.138476821553902	4.472415007327935	6.721687529015099e-4	0.019412650432634616	-0.34744398935967435
RPL27A	RPL27A		-1.1063205946571246	8.526603040278946	-4.492006013772053	6.488677107731203e-4	0.019142700169557377	-0.34773400814042166
LOC100129267	LOC100129267		-1.6065356669903323	4.861960210995178	-4.355374137835311	8.306725366189957e-4	0.022596992923164208	-0.3598560966903177
PPP1R14A	PPP1R14A		-1.142862521885812	9.851009584382206	-4.500921318899177	6.38543033421628e-4	0.019005027536390086	-0.3608265122423502
LOC791120	LOC791120		-1.5756330859294927	4.777132351657963	-4.350217737975643	8.384881591324962e-4	0.02266960439523968	-0.3629054592446552
UBR5	UBR5		1.143500628195845	7.52709137156398	4.4648618883846085	6.813825312095802e-4	0.019617919306602876	-0.3736152400653907
GPER	GPER		-3.3626025284348486	4.056187594357265	-4.400184421138066	7.658477429814898e-4	0.021452950009412317	-0.3772480774826539
KIF13B	KIF13B		1.6591892015101255	5.477458509386355	4.378116615826283	7.970908053323697e-4	0.022095546907338365	-0.3773728737055606
KLHL35	KLHL35		1.707932988352499	5.281362246065692	4.365298288481766	8.158418690329143e-4	0.02248151233187149	-0.377893277780311
TUB	TUB		-0.8638200111023888	12.94749374067791	-4.627922837708392	5.086490350424339e-4	0.01653597595945979	-0.37869746806204585
NGEF	NGEF		1.8035535303123869	5.985855566288494	4.399236519781809	7.671633376492348e-4	0.02145753551611103	-0.38586667388448426
FABP5	FABP5		-1.70476416669052	9.913885962899275	-4.489074040648946	6.523009053356484e-4	0.019142700169557377	-0.39003408506824666
ETNK2	ETNK2		1.461578746235321	6.663499169359824	4.425582331725332	7.314545586533836e-4	0.02070750078813865	-0.40134464018031224
GBP1	GBP1		-1.2497319511023122	10.3504391775569	-4.490459080891214	6.506767498403405e-4	0.019142700169557377	-0.403249080631884
CYP4X1	CYP4X1		-2.459652069606868	4.244944566668735	-4.321001080533547	8.842324872841761e-4	0.02349712235824484	-0.4046985700910417
BDKRB2	BDKRB2		-1.451974267923993	5.2778081237810746	-4.354513885559382	8.319711732786744e-4	0.022596992923164208	-0.40477187944078086
ALOX12	ALOX12		1.1453490247458005	7.576509564099497	4.444181474726635	7.07286051769982e-4	0.020176607308378596	-0.41209497707849785
CENPN	CENPN		-1.402370643456253	9.851030914301566	-4.473414062462179	6.709597529074113e-4	0.019412650432634616	-0.4122670954851033
DLG4	DLG4		1.7939186965469633	4.633059825111674	4.312511113598582	8.980036532272289e-4	0.023707672289499673	-0.41340435614766147
PHF21A	PHF21A		-1.2715274476001506	7.676269455663896	-4.4442953434164885	7.071406625903559e-4	0.020176607308378596	-0.41376798002435233
LOC646999	LOC646999		-0.9556698831919395	11.945774802299479	-4.549284273282454	5.854301535998512e-4	0.01817382344783579	-0.41765163514616965
CUL7	CUL7		2.41921918225746	3.872125677446644	4.3336303859917855	8.641499914678138e-4	0.023195080750810424	-0.4308107251566664
TUBA8	TUBA8		-0.9696899851365028	11.29999388995211	-4.504737141916376	6.341762176236925e-4	0.018962174288754644	-0.4378300767661685
UPK3B	UPK3B		1.2099912870896645	9.873227915227957	4.45728842441785	6.907526924438056e-4	0.01976550100590355	-0.44075798258919274
NCF1B	NCF1B		-1.3882658808151138	6.386443439211209	-4.392348108544487	7.76794370991706e-4	0.02166186458508009	-0.44380225522066663
HNRPR	HNRPR		-1.0535551711262663	10.161602442758891	-4.458487283160369	6.892605663632472e-4	0.01976550100590355	-0.44905932981843666
PRSS2	PRSS2		1.5147537908611888	4.831756540616462	4.297657803691582	9.226324779086743e-4	0.02403747943843746	-0.45888990277716424
TMEM99	TMEM99		1.1834740741862326	5.708232768730677	4.349074347206567	8.402314970475049e-4	0.022683814966668003	-0.46682180235773973
ARP11	ARP11		-1.8083984399465804	4.352623277003853	-4.268600381399787	9.728538535016558e-4	0.024495960736376665	-0.4780978803667466
PCNP	PCNP		1.2341572120953206	9.35969571560129	4.419553662919815	7.394708663192801e-4	0.020871004996659923	-0.49415038954692925
CDCA2	CDCA2		-3.581233878880417	4.862973849802126	-4.258752273405849	9.9050898799224e-4	0.024800001919784206	-0.49773040439461713
PLEKHG6	PLEKHG6		1.426930780231026	5.4917873801856905	4.311781055377791	8.991981565099193e-4	0.023707672289499673	-0.5032311174021427
MMP1	MMP1		2.175707177253938	5.125227415069736	4.2728035959155894	9.654178847977785e-4	0.024495960736376665	-0.5068241236289266
ASF1B	ASF1B		-1.7692505712517974	7.724607394655383	-4.388447743609716	7.823031116161605e-4	0.02176367780033158	-0.5122943102668858
RAB24	RAB24		1.608587001084623	5.83271535078301	4.317549884916768	8.898039655043752e-4	0.023611493261275644	-0.5225138379425882
FLJ37644	FLJ37644		1.6479266672697594	5.21566632421876	4.278285201151364	9.558084559643702e-4	0.02449078393081745	-0.5251033840816577
CNPY4	CNPY4		-1.5826006470007883	4.8233014944848245	-4.255985870745596	9.95527760534017e-4	0.024858835285827975	-0.5279932936773983
KRT8	KRT8		1.281614587921073	9.375285062004819	4.394791424722827	7.733639960985747e-4	0.02159853751023126	-0.5393249446858501
LEPREL1	LEPREL1		-1.4458647439377792	11.549966133813067	-4.4584667097748785	6.892861442500224e-4	0.01976550100590355	-0.5418656001632964
FXYD5	FXYD5		1.0208837485739384	11.207969416854066	4.440738958745531	7.116961661526095e-4	0.020271370310536406	-0.5458770390159513
LOC100128892	LOC100128892		-3.433138658911807	3.9321488955585178	-4.310628704687234	9.010869493805752e-4	0.023707672289499673	-0.5476344885456186
FAM131C	FAM131C		1.5745821565939058	4.7089149418756495	4.236214024284955	0.00103217108089486	0.02533406248983559	-0.5528666615411337
KRT9	KRT9		-1.556899401785384	5.741009907613527	-4.29393934130695	9.289068239020117e-4	0.024167145692243958	-0.5569519315940736
RHO	RHO		-1.7489511828502282	7.73625338650025	-4.363954426735603	8.178339866354178e-4	0.022484863211869387	-0.5569674245340472
BCAT1	BCAT1		-1.5777145704726276	8.092950498394016	-4.369646161274126	8.094310050616296e-4	0.0223421507177749	-0.5577254348531637
CRTC2	CRTC2		1.0467954034121139	7.000096858285824	4.350943927193287	8.373828762570901e-4	0.02266960439523968	-0.560134979098974
C14ORF28	C14ORF28		1.8866002131556119	5.779445466815282	4.286861892790854	9.409711338817728e-4	0.024278797135911613	-0.5614778687393001
RAB32	RAB32		1.2423481054690884	5.676547346465594	4.292203277967847	9.318512598063655e-4	0.02420993761181726	-0.5629353037237275
FLRT2	FLRT2		-1.7717475534080336	7.467045030597348	-4.350860643380472	8.375095602583391e-4	0.02266960439523968	-0.5710723684665915
TALDO1	TALDO1		1.1713504227857383	7.528017066819513	4.354386762288573	8.321632566722486e-4	0.022596992923164208	-0.5722758737671061
ARL6IP1	ARL6IP1		-1.2326324312890495	10.16524860548047	-4.388109981108243	7.827820553050333e-4	0.02176367780033158	-0.5789038942660882
ALDOA	ALDOA		-0.9174165372530041	10.871798443059095	-4.408257476149188	7.547374000172177e-4	0.0212055026961097	-0.5791175644553785
CD70	CD70		-2.46999504375317	6.201585519382708	-4.2873258301379	9.40175361311429e-4	0.024278797135911613	-0.5799214528186365
DBNL	DBNL		-1.408565970194589	8.727690229546777	-4.36277626865727	8.195846103102488e-4	0.022484863211869387	-0.5847131758145183
KRT8P9	KRT8P9		1.5537580907331332	5.047014428397622	4.23565356681021	0.0010332298566789883	0.02533406248983559	-0.5852778462568331
KLHDC8B	KLHDC8B		1.3866127500197658	7.552414041483956	4.346629859854295	8.43971222539818e-4	0.022751803087513355	-0.58542057280291
LOC642954	LOC642954		-1.8469850076085894	9.606126451109036	-4.373532870699724	8.03744269188938e-4	0.022246877037818035	-0.5874467864407409
IFI16	IFI16		-1.2111754862224977	9.794872336761053	-4.3695412179454705	8.095851263956441e-4	0.0223421507177749	-0.5967727247681163
KRT6C	KRT6C		-0.7893948917204234	12.7240967686322	-4.491780780869409	6.491307813653108e-4	0.019142700169557377	-0.6024473009769373
FAM72B	FAM72B		-1.2042969633990745	6.4681427119155686	-4.30856736790019	9.044758828701716e-4	0.023730389783247263	-0.6033118812441094
RBBP5	RBBP5		-1.1417644325159255	9.300795171454025	-4.357541615006086	8.274098079416503e-4	0.02256660307809233	-0.6050001035179156
FAT2	FAT2		-1.1943843053003294	7.174804526889586	-4.329071512506457	8.713442998429372e-4	0.02328350051291135	-0.6056658316141368
SLC9A5	SLC9A5		1.890234038906188	5.351837231870086	4.235458151094867	0.0010335992856063479	0.02533406248983559	-0.6057612993477361
LOC730419	LOC730419		-2.2707929002627183	3.9602084645487814	-4.203481567456617	0.0010959259609170907	0.02620655815142948	-0.6112522842996517
CD14	CD14		-1.1635423914427125	7.857506060082218	-4.33729004910269	8.584191997452447e-4	0.023074506281175206	-0.6119409976001364
C3ORF58	C3ORF58		-1.331445137311822	6.053095951600399	-4.2834986352861435	9.467608498982358e-4	0.02437068540699457	-0.6130727428355973
DECR1	DECR1		-1.0927552497590316	9.945099767501178	-4.362798754435828	8.195511624333395e-4	0.022484863211869387	-0.6136877966109227
PIK3AP1	PIK3AP1		-1.4456401865043942	5.2495531206504555	-4.233063145669456	0.0010381380855847163	0.025375676952530457	-0.6150644140002566
ALKBH7	ALKBH7		1.2216200289825583	7.261273772402443	4.325556853096137	8.769330291712074e-4	0.023369826133621246	-0.6151685795822779
HES7	HES7		1.6385269142436352	5.58152406703701	4.249663979660208	0.001007095719554092	0.02498026506505143	-0.6156413920022281
CSNK2A2	CSNK2A2		1.040715906510897	9.851390056400845	4.358174865640801	8.264590743460369e-4	0.02256660307809233	-0.6183544863922767
HS.493947	HS.493947		1.3129114228709202	5.623994006167055	4.252384978621779	0.0010020998367956686	0.024941826104313905	-0.6261962269650958
MAST3	MAST3		-1.6679141911010307	6.823532340362021	-4.302525992135138	9.144843153108688e-4	0.023858562780967596	-0.6279880027749121
MICALL2	MICALL2		-1.2085352563599	7.21926188294407	-4.31655965854916	8.914092437362491e-4	0.023620442947821972	-0.6299031127526931
LOC644100	LOC644100		-1.0418833839893198	7.092551385081624	-4.310904347456259	9.006347762944806e-4	0.023707672289499673	-0.6365878182854967
TMEM190	TMEM190		1.5714419611643873	4.952751900991239	4.200196426318248	0.0011025452271902073	0.026331041656537414	-0.6369445460707706
CXCL14	CXCL14		-2.6356952916023086	7.446679432960724	-4.305558840497923	9.094457168308055e-4	0.023793756760005964	-0.6377024116829997
LXN	LXN		-0.9896367693668342	11.967818916416768	-4.429473478255746	7.263283768144741e-4	0.020621770375062725	-0.6379798410750874
CBR4	CBR4		-2.3783137734925557	4.282182413617222	-4.171810173989204	0.0011614881113620192	0.027317080824121064	-0.6411157026672889
GPR87	GPR87		-1.5482893404261535	5.662682226877871	-4.2410202558988335	0.0010231373740770087	0.02522197717007476	-0.6429379799111592
STMN3	STMN3		-1.0176076019356923	8.942719368268742	-4.330429756336119	8.691944123913066e-4	0.02328350051291135	-0.6469938083266493
RHBG	RHBG		1.8082169166327047	6.042727441510902	4.2537060280305505	9.99683567039944e-4	0.024929190745408402	-0.6501145759290781
KLHL24	KLHL24		1.038657193051117	9.199087524138326	4.329831192601418	8.701411680023029e-4	0.02328350051291135	-0.6531191061438779
TAGAP	TAGAP		-0.9153214991515153	10.686683308892068	-4.360230740748611	8.233802645604144e-4	0.022555064145991878	-0.6542180478442479
LOC646897	LOC646897		-1.204862422341444	7.231497917947905	-4.30327518685566	9.132369680554441e-4	0.023858562780967596	-0.6544466154936144
AMMECR1	AMMECR1		-1.0387609275566287	7.6771945876692085	-4.309867226363584	9.02337323022078e-4	0.023707672289499673	-0.6576594103726352
LOC402643	LOC402643		-1.0903077490663637	10.715315347365408	-4.359438626506945	8.245651000333084e-4	0.022555064145991878	-0.6590915490814915
LOC647344	LOC647344		-1.2331830310265097	6.845665929759263	-4.287704747292575	9.39525936522472e-4	0.024278797135911613	-0.6638332594349627
TPH1	TPH1		-0.8410062864179526	12.193367046615904	-4.424340375884185	7.330985881080668e-4	0.02072255007477552	-0.6703871775482932
EIF5A	EIF5A		-0.9257555188136006	11.46068502124825	-4.379236727723029	7.954736119287816e-4	0.022083580391966236	-0.6812819823510736
SH2D7	SH2D7		-1.203326925999372	6.59769756725135	-4.269147357439077	9.718828495470059e-4	0.024495960736376665	-0.6829176891053725
SRGAP2L	SRGAP2L		-1.2099670048238398	9.87657369392069	-4.323269962278098	8.80589361789966e-4	0.023433740902033554	-0.6837702721613859
RTP2	RTP2		-1.7591512509660134	6.778306121729806	-4.267719007143959	9.744205983280604e-4	0.024495960736376665	-0.6859409938110455
HIST1H3H	HIST1H3H		-2.1199468258900436	4.259552541285429	-4.142303369974579	0.0012262114163374745	0.02802732746446851	-0.6873277998985188
RLN3	RLN3		-1.3567434245588608	6.962585860321015	-4.2771441958671605	9.578004952397803e-4	0.024495960736376665	-0.6873374307934643
UGT8	UGT8		-1.850039418608314	7.540356019808443	-4.286834324987226	9.410184417075469e-4	0.024278797135911613	-0.6886732264439717
HIST2H4A	HIST2H4A		-1.2966218056858763	6.77045109499746	-4.267964219327675	9.739844436442269e-4	0.024495960736376665	-0.6941464369378627
LOC651141	LOC651141		-1.048443536640244	6.900485301369282	-4.272983485958326	9.651009525000428e-4	0.024495960736376665	-0.6960083530018686
STGC3	STGC3		-1.5516730101290621	7.954088892565959	-4.288700679511966	9.378212220940612e-4	0.024278797135911613	-0.7006826790866016
HES5	HES5		-2.7153306340642507	5.540367692186661	-4.171003922656488	0.001163208964451493	0.027317080824121064	-0.7032363775455686
GJA1	GJA1		-1.1159412987391786	10.119696143838604	-4.311842121286603	8.9909817902526e-4	0.023707672289499673	-0.7139522375413225
NCRNA00120	NCRNA00120		-1.0462772499859492	7.819015799236506	-4.27927906706134	9.540767915095387e-4	0.02449078393081745	-0.7166374277476235
LOC645932	LOC645932		1.0061386167393813	7.431610284637568	4.273443154965353	9.642915908200381e-4	0.024495960736376665	-0.7169373696301866
POLA	POLA		-1.3965546358103156	7.846493162817601	-4.273767705505544	9.637205613458621e-4	0.024495960736376665	-0.7256228520001606
PPP2R3A	PPP2R3A		-1.148607595390808	7.627217860534698	-4.269322906372078	9.715714235462104e-4	0.024495960736376665	-0.7291782750083797
KIF18A	KIF18A		-2.7835861114510037	4.329395136130055	-4.119996110276264	0.0012776030576163045	0.02867372259912834	-0.7307926690171245
CAMLG	CAMLG		1.055936739710269	11.362194051953184	4.3418066911533035	8.514006074951844e-4	0.0229189169312432	-0.7398838584589162
MDH1B	MDH1B		1.384404091907908	8.414469414720015	4.272044864650076	9.667558100986009e-4	0.024495960736376665	-0.7427749357596927
ZFP92	ZFP92		1.0634501450947553	7.92243682322688	4.265319211182247	9.786997421464205e-4	0.024570375736797198	-0.7444101238854905
SELK	SELK		1.3309791536675721	8.676388955478947	4.274021542824016	9.632741916005413e-4	0.024495960736376665	-0.7447055914567198
LZTR1	LZTR1		1.1415933501306892	6.412651664199821	4.227394834600402	0.0010489623502304014	0.02547368538560084	-0.7469443474747219
SEZ6	SEZ6		1.0641298568124853	8.05949190613274	4.264246453171311	9.806188830832946e-4	0.024585422010868926	-0.7495868860927599
BGN	BGN		-1.260058717852674	9.37515837676872	-4.278589873417194	9.552772645514316e-4	0.02449078393081745	-0.7502068686622936
TMEM49	TMEM49		-1.3099879256052276	6.615641860269261	-4.229562010453532	0.0010448101930966053	0.02540825623629708	-0.7536972181017019
LOC145845	LOC145845		1.0112221142662836	8.860542180721966	4.2687127999233905	9.72654203836161e-4	0.024495960736376665	-0.7575693207176881
ZUFSP	ZUFSP		-1.3157967596291371	7.727248585008139	-4.251235564461158	0.0010042070849385564	0.024941826104313905	-0.7637227958199935
SNAP91	SNAP91		1.0355571177261407	7.828495731107665	4.24826778247228	0.0010096691850221752	0.024992387261646785	-0.7732359193144136
RAD50	RAD50		-1.8217290592642188	8.25009911157246	-4.251788556661106	0.0010031927004583766	0.024941826104313905	-0.7745239266456432
NF2	NF2		-2.831258869952029	3.967112722415401	-4.1170558257555285	0.0012845405919157554	0.028760122771883043	-0.775085097288307
PXDNL	PXDNL		-1.2292112118929905	7.461667437643972	-4.240767498872793	0.0010236104112398819	0.02522197717007476	-0.7756208123629378
CDC25C	CDC25C		-4.324602577197702	4.640955253744728	-4.113913947560498	0.001291996692453213	0.028857691111532916	-0.7815701873987253
AIFM3	AIFM3		1.2963210604693307	5.306713239308709	4.142347513611363	0.0012261118582487355	0.02802732746446851	-0.7868602711892878
LOC728034	LOC728034		-1.1953368921046774	7.352953051254887	-4.232407703478726	0.0010393838047445105	0.025375676952530457	-0.7874434086027371
TECTB	TECTB		1.2789634168783595	6.663088640551209	4.211338503529318	0.0010802607714378999	0.025998834173572606	-0.790202799954935
SS18L2	SS18L2		-0.9688525060044562	10.608671189112831	-4.283246431128587	9.471964910169674e-4	0.02437068540699457	-0.7903627099627633
AQP11	AQP11		2.2660828956469032	5.047323107244745	4.102432132950853	0.0013196259216154242	0.02926427579506205	-0.7913090433752119
CDC42EP4	CDC42EP4		-1.1959815768180935	11.23366124932558	-4.306658887269339	9.076252651998795e-4	0.023779526638738897	-0.7925184173202355
MIR208B	MIR208B		1.884247288321773	6.831695770617698	4.2085353938364065	0.0010858229301006323	0.026046897974859044	-0.7934850605168071
EPM2AIP1	EPM2AIP1		-1.4900783498316086	5.104561110404446	-4.121440510199003	0.0012742091815057808	0.02866662878392474	-0.7938505620990917
LOC644320	LOC644320		2.1509555266251885	4.51460587915236	4.079152535877947	0.001377528164793896	0.02990745297643438	-0.7958401639733408
LOC401778	LOC401778		-1.973777978607282	4.540237597353892	-4.08103758034764	0.0013727437109713053	0.029838354548393786	-0.7971046321794049
GAL3ST4	GAL3ST4		-1.4164622266880995	6.101689632857626	-4.1813462936135215	0.0011413324199643987	0.0269806349227117	-0.7985319159095621
MOBKL2B	MOBKL2B		-1.0606108252658322	8.013084194126431	-4.2358652614580325	0.0010328298066801856	0.02533406248983559	-0.800112519386845
POLR3H	POLR3H		1.0506257257922247	7.400179891487004	4.226732004037805	0.001050235686930505	0.02547368538560084	-0.8004518953061242
CBLC	CBLC		1.0044895417934026	9.178496348239705	4.247943567628814	0.0010102677479074528	0.024992387261646785	-0.8016573214021632
RIMS1	RIMS1		-1.305401774341031	5.281728847336852	-4.130682606310226	0.0012527120019287723	0.02852752955003566	-0.8042826157005143
PMCHL2	PMCHL2		-1.0051048107125116	6.785321649387194	-4.2083348814322825	0.0010862219343871788	0.026046897974859044	-0.8073876190071303
FEN1	FEN1		-1.245072947371801	9.29313461241734	-4.24402761053525	0.0010175263758589927	0.02513856940252164	-0.8113533642310058
TRAF6	TRAF6		-1.152130422629206	8.086994861699692	-4.23050056883862	0.001043017251233529	0.02539781092284729	-0.8113641299469831
PTK7	PTK7		-1.0172800656677854	8.536843933255945	-4.234551625955049	0.001035314835665862	0.02534276578026765	-0.8137098669220793
LZTS1	LZTS1		1.2958482419776631	6.371920699847038	4.186734877128958	0.0011301029255573474	0.02684737916927446	-0.814263384339827
SLC22A16	SLC22A16		1.0958284782764878	7.174337762334072	4.212098568536969	0.0010787576631228664	0.02599624547044341	-0.8185010699549151
INHBB	INHBB		-1.259073815479482	5.389797455236396	-4.128540353417787	0.0012576613906296484	0.028566191429237546	-0.8221044993379891
FUBP1	FUBP1		-1.3309345235788923	5.6500009295096	-4.143400805442419	0.0012237388165022625	0.02802732746446851	-0.8229384020737687
LOC652845	LOC652845		-0.9704456170786937	10.46576969122915	-4.256551044234087	9.945002987371064e-4	0.024858835285827975	-0.8308398266510126
PLIN5	PLIN5		-1.822329529703258	6.79450872789728	-4.185330711454585	0.0011330180979441976	0.02684737916927446	-0.8345494711930623
UBE2M	UBE2M		-1.2952922758865775	8.920370712213629	-4.22241964343109	0.0010585590510278503	0.025642182057928214	-0.8433696631706198
COL4A5	COL4A5		-1.1200481619744327	8.545467286402305	-4.214609707304142	0.0010738069545460434	0.025944067379096884	-0.8502509769004911
MIR877	MIR877		1.7774997169376947	5.291948905326089	4.095336831607208	0.0013370032566918293	0.029473464985319837	-0.8505580138322992
DEPDC1	DEPDC1		-5.984717070458424	3.776234644930139	-4.534328879325513	6.013461265259568e-4	0.018367284657160025	-0.8508090716485608
HS.485155	HS.485155		-1.1118034244994899	6.4358168995306055	-4.17035059245329	0.001164605353371909	0.027317080824121064	-0.8522607865431633
TMEM68	TMEM68		-1.5018702745407637	4.949386859095647	-4.076997719688022	0.0013830183643164043	0.029975773224762012	-0.854207468900551
ITGB3BP	ITGB3BP		-1.1055803896862058	6.924366877852655	-4.184736432669307	0.001134254209051911	0.02684737916927446	-0.8564629909720791
OSMR	OSMR		-2.9247619315192743	3.7431644135642403	-4.094269529712485	0.0013396375409091613	0.029473464985319837	-0.8574665837579207
KRTHB6	KRTHB6		2.9240850581886835	5.24312516536524	4.056444912773542	0.0014365301290883347	0.030687710142955845	-0.8632178666862771
B3GAT3	B3GAT3		1.1755954945116365	6.041912275204081	4.14571887991156	0.001218532911027613	0.02802732746446851	-0.8636971731260772
RALY	RALY		-3.796418624016382	3.2979168593460577	-4.275519028439136	9.606452268655266e-4	0.024495960736376665	-0.873850939736327
LOC649839	LOC649839		-1.2132504061416949	5.843345792490826	-4.122806872510424	0.0012710072191980185	0.028663828667337393	-0.8845262609880873
PLXNA1	PLXNA1		1.0388273262441823	7.008259830007761	4.16839616968569	0.0011687929515377439	0.027330711309313683	-0.8911877107128703
TPM1	TPM1		-1.0918679365419726	7.082739631868577	-4.16977832999613	0.0011658298934494442	0.027317080824121064	-0.891634423443584
N4BP1	N4BP1		3.6354894864546488	3.881427857053299	4.0982543315418845	0.0013298295554153038	0.029350787865256255	-0.89184443749462
CRIM1	CRIM1		-1.6029854229212246	6.545832853618778	-4.146524660311172	0.0012167286506534602	0.02802732746446851	-0.8928241192676607
LOC440352	LOC440352		0.8311080474871062	10.728409384936505	4.230691578073633	0.0010426527527580233	0.02539781092284729	-0.8929498162923029
WWTR1	WWTR1		-1.4889787900515632	7.07073247483292	-4.163478579853625	0.0011793983489069534	0.02749666138102469	-0.8970258454364544
DAPL1	DAPL1		-2.531085942868125	6.660396288530451	-4.133249138210353	0.0012468087947850543	0.028427850953801702	-0.89783642888196
LOC440041	LOC440041		-0.8984455484780884	12.684844982771079	-4.32837820729845	8.724438135072002e-4	0.02328350051291135	-0.8981827269591669
C6ORF173	C6ORF173		-1.1132338274133105	10.07034787099622	-4.207517060596624	0.001087850903180177	0.026046897974859044	-0.9021996695371115
BRPF3	BRPF3		1.0839690693034143	8.813218623722864	4.185377976538789	0.0011329198453621967	0.02684737916927446	-0.908728044632177
HERC6	HERC6		-1.8379283547526457	7.436140857598271	-4.156842710498135	0.0011938669697077668	0.027709775113452753	-0.9208330266859646
HS.438937	HS.438937		-1.1938724015627873	6.7553839542489875	-4.142293715635503	0.0012262331910855612	0.02802732746446851	-0.922679894426051
PARD6A	PARD6A		-1.0945052426856927	7.115344336695771	-4.153148125733367	0.0012020017153440532	0.02778025800673576	-0.9232915773420753
C15ORF42	C15ORF42		-3.011950180635776	3.9829849284169043	-4.026059072334853	0.0015195763778828308	0.03191281709943785	-0.9245045863998316
CD36	CD36		-1.9849421536709544	5.633498823237858	-4.071341295368537	0.0013975376531088041	0.0301763653592904	-0.9249731633722478
TRMT2A	TRMT2A		-1.0186350494231977	10.78019992718241	-4.213508863436506	0.0010759743739271184	0.025962759893153317	-0.9295564715076035
FLJ45244	FLJ45244		1.8402249404722202	6.1778120738004425	4.102708124733123	0.0013189547005170923	0.02926427579506205	-0.9336924105285647
HS.356079	HS.356079		1.3829696273151573	6.9329696244530545	4.138541267317333	0.0012347268594965733	0.028186877375860498	-0.9367917884357162
NPAL3	NPAL3		1.21456074330123	5.832668492105124	4.0919920777780465	0.0013452765703732717	0.02948213170930977	-0.9388560257964427
LOC654780	LOC654780		1.1919709688958466	8.70889371749541	4.167312669485195	0.0011711211763582642	0.02733790134486434	-0.9398545833168743
LETMD1	LETMD1		0.995967051133233	8.9012139149584	4.168138602045036	0.0011693459798970908	0.027330711309313683	-0.9418411019230915
APOLD1	APOLD1		-1.8423710963682476	5.006439000559725	-4.0226001485280705	0.0015293378671040058	0.03197363163682763	-0.94325305946795
ANKRD9	ANKRD9		0.9373498629048811	10.3071741045578	4.189944750099354	0.0011234679746106207	0.02676365959103097	-0.9437635524557342
MFSD4	MFSD4		1.0905323920022871	7.191990801941424	4.143590628344797	0.0012233116537475692	0.02802732746446851	-0.9439756214708543
ENOSF1	ENOSF1		-1.0744480915629957	6.507689797342158	-4.121712972419364	0.001273570024950595	0.02866662878392474	-0.9462241160366025
CBR1	CBR1		-0.9799016334220054	8.247443998003169	-4.1586381996214055	0.0011899341763521292	0.027673026013842028	-0.9464195391866896
CBX7	CBX7		1.1287625240292751	6.682486488929776	4.127296767456831	0.0012605437703904479	0.028566191429237546	-0.9466038029365968
LOC100130171	LOC100130171		-1.4581502224526908	5.042337655704139	-4.029601860130613	0.0015096446212794425	0.03179750243932043	-0.9497030615590711
HIST1H2AG	HIST1H2AG		-1.9710091114980557	4.044933352267699	-3.983273262540683	0.0016449649004367155	0.03310342446968532	-0.9514325414728706
KIAA0355	KIAA0355		1.075939637203871	8.411513700393465	4.156559082112516	0.0011944894468597037	0.027709775113452753	-0.953592801664831
ZNF24	ZNF24		1.424622447040913	6.830023457010617	4.124224980265419	0.0012676927628736017	0.02862373428704176	-0.9561171488657836
FUT11	FUT11		-1.354159150655323	5.659567997091089	-4.068736293923902	0.001404277026886927	0.030206550181119715	-0.957214448656198
C6ORF1	C6ORF1		1.7171898365649758	4.928093762229223	4.00976953872387	0.00156611408972848	0.03238040485087833	-0.9619192651522575
RAP1B	RAP1B		1.4535460567441358	9.076307500971785	4.15870326264774	0.0011897919150483864	0.027673026013842028	-0.9629641840477099
ESRRA	ESRRA		0.956278418335847	10.12625479071992	4.173891450178573	0.0011570579889677356	0.02728313445378605	-0.9646270193164108
NRAP	NRAP		-1.0695227407443122	7.959787536698379	-4.144803518174352	0.0012205858869324	0.02802732746446851	-0.964901179299158
FKBP5	FKBP5		-0.9979793321884785	10.785412549354964	-4.189216275058338	0.0011249702308233438	0.02676365959103097	-0.9743375970012202
C12ORF76	C12ORF76		1.287677075277407	7.0057559068959225	4.120158196976374	0.0012772217423721217	0.02867372259912834	-0.9756879425389595
LIMK2	LIMK2		-1.011768601224155	6.5686091983816555	-4.1069764409819225	0.00130861867441625	0.029159029506011847	-0.9781251850348456
LOC100132717	LOC100132717		-1.0487223593715544	10.400842542338157	-4.172754957014234	0.0011594749190032769	0.027305561050812947	-0.9818913509225755
TMTC3	TMTC3		1.0200508859387565	8.811128633565861	4.145049498941643	0.0012200338504500103	0.02802732746446851	-0.9823751072414968
ABCA1	ABCA1		-1.0692603463707027	9.772937038270648	-4.155398786258479	0.0011970394267653383	0.027734391096747166	-0.9858248170106503
DEPDC7	DEPDC7		-1.2422330933477594	5.980296970159335	-4.071123310506481	0.0013981003210577325	0.0301763653592904	-0.9908685940686404
LOC440092	LOC440092		-0.8997302189658729	9.887819330012679	-4.153368679980075	0.0012015144981174437	0.02778025800673576	-0.992622898560783
RNF24	RNF24		-1.1810894460071886	8.090711564070217	-4.128916074649739	0.0012567918818658184	0.028566191429237546	-0.9967674290000463
GPR126	GPR126		-1.1435874937374955	6.9544603940012335	-4.108115799308805	0.0013058737727535596	0.02913271453754887	-0.9970515668718303
LOC729642	LOC729642		-1.1993501702292644	7.900626241720258	-4.125741449132809	0.001264158266681933	0.02861329306409605	-0.9977324981125584
TNFAIP6	TNFAIP6		-1.6758244673851603	5.188582274102356	-4.006739068584472	0.0015749322602194137	0.03248930026950968	-0.9993358862240953
GPX2	GPX2		-1.45519972511849	11.139728787468398	-4.189422527334002	0.0011245446885726638	0.02676365959103097	-1.0010925932063097
NPHS1	NPHS1		0.9246343116035014	8.146214804939312	4.1250044712998815	0.0012658747009722403	0.028617371273920982	-1.005830211116467
CIDEB	CIDEB		-1.220166621043564	6.259630301723993	-4.076025624231168	0.0013855025094760625	0.029975773224762012	-1.0078218147419165
CXCL1	CXCL1		-2.293099781089393	6.592205889808655	-4.070529653153479	0.001399633866782634	0.0301763653592904	-1.014053932406668
DMPK	DMPK		1.9168527393746135	4.0331354098495344	3.9417610265345773	0.0017767953905524828	0.03484015214232805	-1.0193192873183614
CNNM3	CNNM3		1.0626010285362657	7.261626549109791	4.102761391434766	0.0013188251946367573	0.02926427579506205	-1.0214667606914114
TOLLIP	TOLLIP		1.0565945268817538	6.613557844947303	4.081678265314628	0.001371121479205474	0.029837909947008846	-1.0264315264738242
C14ORF159	C14ORF159		-1.2754751107079816	8.271755095371566	-4.1145907857303365	0.0012903867046623737	0.0288563307736503	-1.027076790262897
DUSP8	DUSP8		1.7512811887062245	5.444633736195644	4.005122806564334	0.001579656170772985	0.032530142841296676	-1.0305667581479367
ROGDI	ROGDI		-1.0272271022912243	11.3294749325815	-4.179907628270932	0.0011443499416712059	0.02701768151261245	-1.0345599497362956
PRPF31	PRPF31		-0.9908696500523373	7.167828549804034	-4.0927846064279345	0.0013433114810977652	0.029473741189504323	-1.0366757524318357
LOC100128689	LOC100128689		-1.1286118622914048	7.242992338782995	-4.092974931068329	0.0013428400080159855	0.029473741189504323	-1.0381187000145085
C11ORF82	C11ORF82		-1.4352818389282902	7.114325217150765	-4.087369413820152	0.0013567976905588715	0.02963004382148963	-1.0389255042448307
SESN1	SESN1		-1.469986064114746	5.572166546724843	-4.0142602996432055	0.0015531399459789094	0.032254058989626674	-1.0408987295122705
FAM83C	FAM83C		-1.2082115722431723	7.876060143601159	-4.101456839970843	0.0013220006860857354	0.02928207940595134	-1.0415071373777325
TRIP11	TRIP11		-1.5206217434867408	9.324639863819742	-4.117986346535657	0.0012823408609563519	0.028745421850655744	-1.043167266921798
CROT	CROT		-1.2675627882933798	5.927271686542492	-4.0374999139773955	0.0014877430195553642	0.03145706806841921	-1.045600925577733
C10ORF32	C10ORF32		-1.4756845731194463	5.67454299997708	-4.015147782787113	0.0015505890449618162	0.032237023135657045	-1.0512950742008922
KCNS1	KCNS1		-1.9948256888463227	6.473906168725207	-4.049915812837486	0.0014539718224227248	0.030953813837817735	-1.0513643124309295
C12ORF48	C12ORF48		-1.8512971105419975	5.156204141761978	-3.968731644457301	0.001689962008733044	0.03374127791927025	-1.0554010372451819
NDUFA4L2	NDUFA4L2		-0.9982231245704254	8.355806482074234	-4.098766955041798	0.0013285731903848789	0.029350787865256255	-1.0583154687516938
FAM65B	FAM65B		-1.6629980352223641	4.728270957065135	-3.9422071243570596	0.0017753225160151624	0.03484015214232805	-1.0603343333926718
ESRRAP2	ESRRAP2		0.9749295290120319	10.4460540745388	4.127797264044324	0.001259382903180545	0.028566191429237546	-1.0660786697256537
DMWD	DMWD		0.9997913639441594	7.906982376269996	4.088302343547368	0.001354464382755514	0.02961380577695976	-1.0672732887715828
IFI44	IFI44		-1.9576811615907355	8.760437568683868	-4.094068438551185	0.001340134466532419	0.029473464985319837	-1.0751498775456199
QPCT	QPCT		-1.995128490451294	4.436183294313255	-3.9131502024788487	0.0018739274373092113	0.03606148791549172	-1.0759175471753375
SOCS6	SOCS6		-0.8102192977743297	12.506114500871718	-4.221068786917378	0.0010611803493830079	0.025672295517281393	-1.0775400425060342
FAIM	FAIM		-1.182742114187576	5.547083394394628	-3.9965461987709237	0.0016049681635180524	0.03266823093818083	-1.079498276758855
C1ORF112	C1ORF112		-1.4315358448232036	7.0639706949255325	-4.060521699225706	0.0014257488156984761	0.030492363879255125	-1.085367088764281
MSRB3	MSRB3		-1.1314067010923106	6.127729284111025	-4.023234723749861	0.001527542203537947	0.03197197322191559	-1.0945424260137262
BDKRB1	BDKRB1		-1.1766756617805862	7.700801030215046	-4.069483255874025	0.0014023411550247405	0.030199781544278458	-1.0955383548766395
TUBB1	TUBB1		2.6267037775499587	5.531292346756194	3.9488371604532975	0.001753579357074516	0.03460347061820348	-1.09901985112214
ZNF585A	ZNF585A		-1.1313586996672322	6.114162775087829	-4.019979515543844	0.0015367765186621867	0.03205719259758031	-1.0992810901873291
FOXK1	FOXK1		0.9476874345228232	9.086280629491812	4.082596751852729	0.00136879928865567	0.029822214209447744	-1.1023494282825164
RBM12	RBM12		-1.1463881348778138	9.309369140148927	-4.0839480625572895	0.0013653901566573958	0.02978277264427865	-1.1046984799181958
CAV2	CAV2		-0.9588503627289029	10.443536332404653	-4.104328604635066	0.0013150207279979504	0.02926427579506205	-1.1089277436795042
PHC3	PHC3		-3.08485141056204	3.53588174037685	-3.9655759339083985	0.0016998927700473125	0.03390321468998002	-1.1089669220911071
CASP9	CASP9		1.0356199774682864	6.431527495833462	4.029234431304844	0.0015106715513634628	0.03179750243932043	-1.109837622456027
TTYH3	TTYH3		-0.8297951149926295	12.589088225152409	-4.208027538343718	0.0010868338173344659	0.026046897974859044	-1.1106247585295694
EXD3	EXD3		2.521575695184171	4.036336247956796	3.8884102332473724	0.0019623043323967414	0.03688639872128376	-1.114583146728413
LOC100133802	LOC100133802		-1.4901115137095573	5.606961304327385	-3.974598540835678	0.0016716574310276378	0.03354777518928357	-1.1156648044109323
USP46	USP46		-1.0293497881475009	6.150657747294813	-4.012002694742668	0.001559648465920438	0.0323531532551959	-1.1192351094235518
HS.25318	HS.25318		-1.027869957359373	8.631599119575009	-4.066548074346724	0.001409963997037476	0.03026479887275241	-1.1228786807871387
SORD	SORD		1.445756328538792	6.167318567191809	4.003078493003477	0.0015856520322686406	0.03253031504085929	-1.1262314493102172
GYLTL1B	GYLTL1B		1.0857694478572801	5.957230469396699	3.9954752337877406	0.0016081580293274547	0.03266823093818083	-1.1297741499920058
IFI44L	IFI44L		-3.188124368087517	7.713668907703963	-4.036487597465595	0.0014905318529773392	0.031480303126147254	-1.1309817690657225
MIA3	MIA3		-1.658789543117622	4.261297855322449	-3.8770289265779985	0.002004385197463501	0.03752531402849256	-1.133904474840091
PAEP	PAEP		-1.0413803492718419	8.91540667673571	-4.062625857485789	0.0014202168546747255	0.030408965021702053	-1.135644776951307
C16ORF48	C16ORF48		1.2471969815393749	9.081814732171841	4.063248031520256	0.0014185853562058873	0.030408965021702053	-1.1379816338579598
MED30	MED30		-1.1298477817589871	7.469116879854929	-4.042214646163892	0.0014748249298648442	0.031254879173518	-1.1389544775079186
KCTD11	KCTD11		-1.1056847475715212	6.747688338842976	-4.023927877155008	0.0015255832580289405	0.03196688968567278	-1.1394678014925539
PSME1	PSME1		-0.9569578801756693	7.587355610661295	-4.042679656619348	0.0014735570957049233	0.031254879173518	-1.1428108086229516
POLR2J4	POLR2J4		-1.466086766703743	5.697139569397925	-3.9636025735463605	0.0017061332102267376	0.033977323621843865	-1.1471969931157044
ALG13	ALG13		-1.2106716650749698	7.834856435025049	-4.042915378460002	0.0014729148369367576	0.031254879173518	-1.1476830822758997
C12ORF32	C12ORF32		-1.2404470379806307	7.92279184789376	-4.042995196460699	0.0014726974263448065	0.031254879173518	-1.149739308013615
PCMTD1	PCMTD1		-1.1805553886485693	8.728664019600862	-4.052048922494288	0.0014482496413060538	0.030902628085050593	-1.1515734394946193
IRX5	IRX5		-1.4942307153421206	5.164941226558144	-3.9196524773288277	0.0018513844798371795	0.0358498857488638	-1.1584915420120128
LOC401137	LOC401137		-3.058541653600288	3.2466247273803486	-3.983073378673757	0.0016455749977951797	0.03310342446968532	-1.161215903013102
LOC128102	LOC128102		-0.854863281073472	10.504730464123647	-4.076615452390153	0.0013839946833057628	0.029975773224762012	-1.1622749351638495
ADH5	ADH5		-1.036862685060557	6.9615024659603675	-4.017300474309476	0.0015444194241621193	0.03214463132211392	-1.1647100534808965
FAM173B	FAM173B		-1.4103339258580379	5.750719611886556	-3.957540146195468	0.0017254522405684113	0.03419332376309401	-1.1662852564065256
CLYBL	CLYBL		1.3413044692398923	5.848281358170329	3.9632481386491554	0.0017072565444516783	0.033977323621843865	-1.169358782167346
CD47	CD47		-1.4808590522346394	7.252854429185911	-4.017617888567184	0.0015435118513423029	0.03214463132211392	-1.1723942625177362
ARRDC4	ARRDC4		1.17849027972317	6.2977608675933645	3.985237956701704	0.0016389804985775926	0.03310342446968532	-1.1770086448224388
C1ORF161	C1ORF161		-1.8371233648075083	4.500912236653542	-3.85734173863536	0.0020793724429781415	0.03811757755285361	-1.180075699737321
INHBE	INHBE		-1.260450320814499	5.1609460520826405	-3.9099833592207145	0.001885008442834862	0.03623729336752096	-1.184161480276635
ZNF577	ZNF577		1.0461128979990955	6.336852285858931	3.984392722723184	0.001641552310633919	0.03310342446968532	-1.1844243054746109
ZNF542	ZNF542		-1.058043056947441	7.175383204543944	-4.010961876339582	0.0015626585109097754	0.032379535863434145	-1.1861446173965096
MRPS26	MRPS26		-0.9213195125981173	9.365532965608551	-4.040127931367621	0.0014805281134928252	0.03134008829334585	-1.1864168821810068
HNRNPR	HNRNPR		-0.929516543018531	10.047925723408898	-4.05010509554534	0.0014534631221928922	0.030953813837817735	-1.1887476822161531
SNORA16B	SNORA16B		-1.1196013922956833	6.880775668405118	-3.99988208077724	0.001595073858052946	0.03258246295676634	-1.191116349876534
FAM195A	FAM195A		1.0629707828354444	8.619355493748133	4.026384592178135	0.0015186610274260306	0.03191281709943785	-1.196483920419345
LPCAT1	LPCAT1		-0.8998576071575908	8.71366787768202	-4.021802894712306	0.0015315969408099984	0.03198496391637741	-1.2065988179719032
TM6SF1	TM6SF1		1.1893962564428069	7.328474657916179	4.0018760972604746	0.001589189514738661	0.03256702121072803	-1.2076247591516616
ASF1A	ASF1A		-1.0627760394042207	7.222977269239378	-3.997492982601996	0.0016021535862702563	0.03266823093818083	-1.212799496774502
LOC100128309	LOC100128309		1.2296435922750497	7.627093806919583	4.004017734807629	0.0015828943871850987	0.03253031504085929	-1.2131791732647352
HIST1H2BC	HIST1H2BC		-1.7343528777062955	5.373010137753323	-3.8965701116869793	0.0019326925589367887	0.03671590260330559	-1.2166222679647163
VSIG6	VSIG6		-1.0581475843642378	8.06230226086021	-4.004867147630737	0.0015804047279028071	0.032530142841296676	-1.2240048072979253
CAMK2A	CAMK2A		2.090115558757498	4.046198558812798	3.8142836094103685	0.0022535572712493765	0.03998025223698418	-1.2295047150935163
SORCS2	SORCS2		-1.1026351555287324	6.35286108928065	-3.958244611778433	0.0017231958453826116	0.03418497572714302	-1.2322436149154479
ECH1	ECH1		0.8837590578778567	10.404851371881668	4.034630910081938	0.0014956608298982987	0.03155285383844338	-1.2342746158054947
ERH	ERH		-0.8974649383650846	11.256061273246223	-4.066444275892964	0.001410234347302399	0.03026479887275241	-1.2380978968602916
ACOT11	ACOT11		-3.0173796655045773	3.5717011075489618	-3.8610908699888857	0.002064873857320804	0.038045964603533065	-1.2467347353873732
PPFIBP1	PPFIBP1		-0.9875346471509205	8.366551463029396	-3.9961828942349595	0.0016060495355125673	0.03266823093818083	-1.2469993987604502
IGFBP3	IGFBP3		-0.971968710989044	11.835392170547323	-4.090117399616445	0.001349936661248884	0.029549494859863933	-1.2505798739729972
BOLA3	BOLA3		-1.0221121549610057	10.36628589040657	-4.025249268607082	0.0015218559799241855	0.03192469954282402	-1.251336410274769
MTG1	MTG1		0.967461607333993	9.402991441757068	4.0035084697410115	0.0015843889939654427	0.03253031504085929	-1.254763332512633
RNASEH2C	RNASEH2C		-1.5627139439145612	4.964333561782747	-3.849214843221676	0.0021111597593947364	0.03851428033998833	-1.255398914109973
MAK16	MAK16		-0.9608660296454445	9.809578412505358	-4.009137942577289	0.0015679477347502627	0.03238107583473159	-1.2555765384308453
LOC100129086	LOC100129086		-1.0049833633439196	9.158647184760556	-3.999985946058422	0.0015947667994266161	0.03258246295676634	-1.2559057155563886
XKR6	XKR6		1.1529158669208242	5.907161071994866	3.918527157537309	0.0018552658896400203	0.035887739348093764	-1.262627383110562
NANP	NANP		-0.9715403726092982	7.327829098404215	-3.9724124307443733	0.0016784541214519251	0.03358350523566752	-1.2635128183576194
DDAH2	DDAH2		1.0474506899340597	6.2533887648409054	3.9361970805232205	0.0017952715176876787	0.03509162416735161	-1.2656747841748626
RASAL3	RASAL3		1.2257133837099907	8.521233192660823	3.983938014454703	0.0016429375763892132	0.03310342446968532	-1.2726565705297865
UBE2R2	UBE2R2		-1.5951139771527494	8.95658502452813	-3.9876211430452417	0.0016317513936674544	0.03300354501763012	-1.275096820329292
VASN	VASN		1.0022993942513452	9.328456256608312	3.9891682563349256	0.0016270759594927602	0.03294475105807732	-1.2795500945525342
EPR1	EPR1		-3.5369024108790335	4.374734725737994	-3.7883066379208357	0.0023657974759881076	0.04147797165466516	-1.281592855968845
NNMT	NNMT		0.9466462854730544	8.282825726753241	3.9733767187402145	0.0016754526252825408	0.033559496240605564	-1.2872330568692654
NOP2	NOP2		-0.8698867809440767	10.253639064162847	-3.99984267488793	0.0015951903702260523	0.03258246295676634	-1.290241683444827
FLJ45248	FLJ45248		-1.8330752490773357	4.935278217768353	-3.8193011247964384	0.0022325134357565096	0.039872732772073115	-1.2930267701915747
TNFSF4	TNFSF4		-1.4559460817509837	5.19423429629011	-3.8456257743697497	0.002125355965816475	0.038683740764632525	-1.296120379368218
LOC401222	LOC401222		-1.209144577815838	5.832514047666282	-3.894691235047721	0.0019394700537713496	0.03671590260330559	-1.2963051188426569
CCDC99	CCDC99		-1.3406237685668918	7.640350608835657	-3.9584218117308327	0.0017226287530222593	0.03418497572714302	-1.296641685676601
PSME4	PSME4		-0.9794435446466121	10.001637475912126	-3.9903817907552	0.0016234182476919335	0.032906458235043894	-1.2975125586338825
FKBP10	FKBP10		1.078877046243889	6.638767242146624	3.933267968557916	0.0018050772952628565	0.0351725730712934	-1.298996168389733
LAP3	LAP3		-1.1027974555774076	8.837324566077072	-3.9714117409298475	0.0016815747640228243	0.033609844103237314	-1.3021073295587753
HABP4	HABP4		1.1234852586297919	6.311855575206666	3.9170513853793034	0.0018603687221024254	0.03594911675863483	-1.3038322180018138
ADCY6	ADCY6		1.1509341086290084	5.896278711106504	3.8950056907790978	0.0019383340515668054	0.03671590260330559	-1.304309119602773
WDR17	WDR17		1.2594948804401929	6.3208306760185575	3.9154910032155175	0.0018657797753056842	0.035968199525028464	-1.3044555023849522
FAM132A	FAM132A		1.9244680212566179	3.933370693685471	3.7655974625111726	0.00246859674283626	0.04257872233847578	-1.3099867352064916
C21ORF45	C21ORF45		-1.0044551824474892	8.000755831197253	-3.956596679303713	0.0017284789073263678	0.03421690232271581	-1.3115174401704666
C17ORF101	C17ORF101		-1.147723349681054	5.73481278276784	-3.8794098635848964	0.001995506137336594	0.03739666833632402	-1.3145315757364173
LOC653225	LOC653225		-0.9445507128647659	10.9819542527353	-4.009747863918834	0.001566176979312936	0.03238040485087833	-1.3196154494636634
HS3ST1	HS3ST1		-1.3285493060419107	5.315334202333251	-3.8440861765725023	0.0021314756199759615	0.03869895501843296	-1.320021374699075
ESPN	ESPN		0.9075918497346196	7.772789919519452	3.9465985619363555	0.001760890091525649	0.034641936203788595	-1.3246651797412676
KIAA0090	KIAA0090		-0.9103689538813207	8.258715119428658	-3.9520500667586815	0.0017431411759030804	0.03443397012165703	-1.3260429067030302
DLEU2	DLEU2		-1.2579672131989392	5.319079836586696	-3.8402339285346723	0.002146866869218542	0.038864758056173954	-1.3299624943953736
HS.489254	HS.489254		-1.805828683373072	6.833011721811925	-3.915096937284991	0.0018671488587450357	0.035968199525028464	-1.3303693721451078
NPC2	NPC2		1.441559078683956	5.913814617508463	3.874505706018843	0.002013839066149833	0.03766445193196696	-1.334432890638534
UBQLN1	UBQLN1		-1.6164007087557053	4.582072493228356	-3.7748115810976635	0.0024263468998394636	0.042083789618444625	-1.338186004563882
RBM35A	RBM35A		-1.2676903737181666	6.243209135413058	-3.893093947810457	0.0019452509596568455	0.03678029399587169	-1.3385649467979155
ANO10	ANO10		1.0496297538288326	6.090840986734273	3.8884011911425542	0.0019623374024475095	0.03688639872128376	-1.338695441682031
FNTB	FNTB		-1.0854852914786974	8.605026313414497	-3.9465320856632844	0.0017611076650734271	0.034641936203788595	-1.3433342208949615
SCPEP1	SCPEP1		0.9521485203959781	8.29926194141095	3.9427638538080174	0.0017734861284616555	0.03484015214232805	-1.3440221672101789
THOC6	THOC6		-1.1842070208653865	6.44008030018008	-3.899036726730169	0.001923831820418824	0.036715240504830236	-1.345549905540663
ADI1	ADI1		-1.1192730330383451	6.360509923897791	-3.8962307986607296	0.0019339147316847034	0.03671590260330559	-1.345931718536165
FBLIM1	FBLIM1		0.9338934514720654	6.6747080020349046	3.9081454312962984	0.0018914702797241665	0.03632402924814616	-1.3497020558874242
PLEK2	PLEK2		-1.341381399056373	6.501797527198857	-3.897065686433082	0.0019309089693916011	0.03671590260330559	-1.3504628598960204
KLK10	KLK10		-1.2906911013243345	5.7748344545748935	-3.859738347450729	0.002070092333639019	0.0381044268686044	-1.350544180994092
CENPM	CENPM		-1.9165812321191016	6.55603444539327	-3.8908591687960734	0.0019533687409399036	0.03685629543160977	-1.3509821075961845
ZNF460	ZNF460		-0.9654267009499078	7.420600909630843	-3.9251658334268	0.0018324880682529829	0.03558369596765258	-1.353613228013022
MAST2	MAST2		-1.851578690989581	4.986248604439791	-3.7882238011895835	0.0023661643948702437	0.04147797165466516	-1.3537096902179808
NUP54	NUP54		-1.3750243467052448	6.527262060246093	-3.895629037330479	0.0019360841671119257	0.03671590260330559	-1.3542388076508223
RCBTB1	RCBTB1		-1.3491100073132003	5.123451269035101	-3.8088312903535875	0.0022766549461918774	0.040313239864697994	-1.3568176270253627
KLK6	KLK6		1.6474774486895178	6.545047823853289	3.8904660580113335	0.001954800294526007	0.03685629543160977	-1.35844443329339
SARDH	SARDH		0.7900096194816619	10.622790007176377	3.974144567219086	0.0016730665208741914	0.03354777518928357	-1.3585480315544052
ARHGEF19	ARHGEF19		1.0039944919317954	8.843459244381489	3.9404059867140444	0.0017812770011611243	0.034891301764068794	-1.3593195202636963
PTPN11	PTPN11		-1.0332703717807528	6.2904082957225445	-3.8857775470505924	0.0019719571350000106	0.03699256546906365	-1.3612224350210997
MMP26	MMP26		-0.8803098441556658	8.282572150971806	-3.9326247528219382	0.0018072379365386933	0.03517787699252119	-1.362436097968044
GLI4	GLI4		1.032084336144365	5.974806940738164	3.8693573033243953	0.0020332708259136042	0.03777848419431662	-1.362440315365692
LOC100132503	LOC100132503		1.1828580314426498	5.357627692832078	3.8261422939575946	0.002204144643184175	0.03967034436061334	-1.3630492997927108
ALG1L	ALG1L		-1.0180923389024477	7.830145380056395	-3.922549090660496	0.0018414318661964248	0.0356942693064589	-1.3699352507355913
FAM83E	FAM83E		1.2195345346447581	5.374100445464323	3.8213988152086404	0.002223775278439873	0.03980752102058212	-1.3724759562609377
C9ORF167	C9ORF167		1.606586185195848	4.4707293319284025	3.7478415738998874	0.002552146550001485	0.04361595039764005	-1.3735789687832884
LOC387701	LOC387701		-0.8930180069678642	8.957493733732095	-3.933880289926591	0.0018030228949249534	0.0351725730712934	-1.3735945289276152
FBXO45	FBXO45		1.0151526365423695	7.217349953373341	3.9041507220145846	0.001905593454888618	0.03651995357784483	-1.3845663069175487
ZNF275	ZNF275		0.9974740968120379	9.186797581475847	3.9303873446716087	0.001814774361915164	0.03528770022312701	-1.3849635483739355
UBE2CBP	UBE2CBP		-1.392758472614461	4.793110565565862	-3.762136664928437	0.0024846592598626884	0.04269763163535254	-1.3943899485355926
COPS6	COPS6		-1.0662454856281842	7.443968956222333	-3.9023908053858594	0.001911849862385761	0.03656461933934493	-1.3956571587349211
MGC29506	MGC29506		0.9996441617001715	6.332700025208912	3.8684818186176813	0.0020365942573763347	0.03777848419431662	-1.3970114868415484
CAMSAP1	CAMSAP1		1.0318301526574185	8.471246075343021	3.9157306532875733	0.0018649476747119081	0.035968199525028464	-1.3974924678673153
MIB2	MIB2		1.1004796051307482	6.139304755895164	3.8569127577541162	0.002081038027230627	0.03811757755285361	-1.3996150462450814
OLIG2	OLIG2		-1.3874865013061086	9.417875007129643	-3.9247761122686526	0.0018338172712554477	0.03558369596765258	-1.4012319884041453
ICAM5	ICAM5		1.6483362061295974	4.939849937827741	3.7622329715283294	0.00248421083272048	0.04269763163535254	-1.4028719694523515
CSRNP2	CSRNP2		1.0667504979706397	7.2916507445934995	3.892661153008347	0.0019468203714800025	0.03678029399587169	-1.408173554751877
HELLS	HELLS		-1.1987305553083338	5.899895608288622	-3.836567980877398	0.0021616194585017583	0.039010166530385255	-1.4098415134117417
DFNB31	DFNB31		1.808260392209823	4.296727944363462	3.714261833614424	0.0027181397305088696	0.04561577198190921	-1.4099612236018046
SRP68	SRP68		-0.9304001529541015	10.655727537085067	-3.9480031763740038	0.0017562993036096017	0.03462046923559752	-1.4106916675529124
NAT9	NAT9		-0.9274690293199921	7.3352888760910435	-3.8885575228532443	0.0019617657246872133	0.03688639872128376	-1.4183925094777932
MGC71805	MGC71805		-1.1378550689599036	6.004146337380311	-3.838441733253693	0.0021540661383377515	0.03891944134331293	-1.4192391244041707
CHAC1	CHAC1		4.922849831716663	3.0733996072764582	4.100541002194511	0.0013242346892054578	0.029296726592065638	-1.4196001369058866
CCNO	CCNO		0.9305372796086839	8.771479983795844	3.9063413990854383	0.0018978350408010978	0.03640872414010592	-1.420719638492149
C20ORF194	C20ORF194		1.1505030148031388	5.299245790325552	3.7900954923005545	0.0023578880635611874	0.0414575175430286	-1.421418137814424
RNU11	RNU11		-1.2589252114183624	6.706619279923703	-3.8668692637314086	0.0020427302597492833	0.03778758915710392	-1.4221179848563326
PDK1	PDK1		-1.9289014076361486	5.935123377724025	-3.8143517480255515	0.0022532701374228686	0.03998025223698418	-1.42679164044634
HS.105791	HS.105791		1.3106548298494358	5.302336404069736	3.7825472907773063	0.002391447186293061	0.04175058874064399	-1.429811252964602
PER1	PER1		1.1558020114259264	6.612897888531257	3.8577047946965823	0.0020779638889053213	0.03811757755285361	-1.4344818119191105
SUOX	SUOX		1.0422377836077414	6.922188111022865	3.8686208888142883	0.002036065960737831	0.03777848419431662	-1.435655571867514
RPL36A	RPL36A		1.0904637197825826	5.929196383469911	3.8238943261844454	0.0022134255315927505	0.03976055043636428	-1.4392964340765797
GGH	GGH		-1.0755255344974657	9.568870609219884	-3.9033916503686665	0.001908289334162448	0.03653403259689422	-1.4440727777705638
PLVAP	PLVAP		-1.1187330493088892	6.0462424818675915	-3.825542881194388	0.002206615458388181	0.039676479496964324	-1.4475965516157787
LOC641761	LOC641761		1.3691206162308207	4.951517237097533	3.7430480131759545	0.0025751939174541746	0.04390670700718258	-1.4503488247066194
SLAMF7	SLAMF7		-2.3223905159293836	3.8641761141849544	-3.679996700452377	0.0028988997958246023	0.04699800295615378	-1.4548495509099348
SNORA72	SNORA72		-1.7970485099386053	4.120402972065926	-3.680879057849769	0.0028940945847497125	0.046960970317698296	-1.4558513517282305
POLM	POLM		-2.074367048700516	6.790492095249967	-3.840713196830189	0.0021449458213413336	0.038864758056173954	-1.4568149389107985
BNIP3	BNIP3		-1.1592150248073754	10.903465151055464	-3.9333189868750056	0.001804906031930289	0.0351725730712934	-1.4568676706865382
HIST1H2BE	HIST1H2BE		-1.6331288689139005	4.47225223044524	-3.6992352469246055	0.002795950487960547	0.04625485407613594	-1.4572060627626957
EYA3	EYA3		-1.5370456819072884	4.6302239682969395	-3.7111383588468456	0.002734129751571797	0.04563742743035792	-1.458006703618918
MUTED	MUTED		0.9839899493751787	6.676412972425671	3.8487396247373544	0.0021130338472980497	0.03851428033998833	-1.4581874774290808
LOC647949	LOC647949		1.037259998671197	7.723015423284491	3.873044243468592	0.0020193356831175024	0.0377293732247872	-1.4583251828585624
LONP1	LONP1		1.2664360283605838	5.867093725355676	3.803789688669185	0.0022982282264126723	0.04057952170769219	-1.4640453417440922
LOC641802	LOC641802		1.4084615903470068	4.747349178471405	3.71799758222348	0.002699140568314613	0.04548309954241162	-1.4658339275782017
GBE1	GBE1		-0.9266606779574955	7.903609118973977	-3.8689162127581787	0.0020349445566439296	0.03777848419431662	-1.471184210076764
OAF	OAF		-2.0257229618747727	8.306476851080829	-3.871808792944945	0.002023994250790394	0.03777848419431662	-1.4725386928724609
FMNL1	FMNL1		-1.8236530601747112	4.102018788612223	-3.6699485403350955	0.00295419809004412	0.04760450001846182	-1.4729375935597213
HNRNPD	HNRNPD		-0.9028344954220255	11.62981575658775	-3.9582740848614595	0.0017231015094940118	0.03418497572714302	-1.475649123192749
METTL2B	METTL2B		-1.4358321921535238	4.955742032165201	-3.7260540759482024	0.0026586271258623685	0.04490018685454597	-1.478613118136857
CLIP2	CLIP2		1.0040710267902284	6.75857099743978	3.8394354019739367	0.0021500715116360746	0.03888498263956971	-1.4803214060965217
VDAC3	VDAC3		1.2453409330153695	7.409269819768748	3.8537167954148073	0.0020934899383419354	0.038307986808873845	-1.4827770037829637
BST2	BST2		-1.3711619522133471	10.20972267592217	-3.8968011004255487	0.0019318610128998754	0.03671590260330559	-1.4857351651076067
N4BP3	N4BP3		-1.0122448480020125	7.302755562217337	-3.8505167732018193	0.0021060341393376687	0.038461964654492246	-1.4867587780591478
RSPRY1	RSPRY1		-0.8686790638337101	8.608526932137718	-3.868062352500733	0.0020381885664208827	0.03777848419431662	-1.4882725096138119
KRT18P13	KRT18P13		0.9488383513597709	8.065453900495392	3.861152594944506	0.002064636023970484	0.038045964603533065	-1.4893847489921432
C9ORF16	C9ORF16		1.0650235186155061	7.570787423924625	3.852994792742253	0.002096313512879496	0.038322009929263254	-1.4907990275500973
LOC653501	LOC653501		-0.833413029144257	11.740174020920456	-3.9555517812209735	0.0017318373306619895	0.03424699129041565	-1.492209065136124
FLJ21865	FLJ21865		1.1830434489128683	6.3789414322086495	3.8159593295207195	0.0022465066930174187	0.03996936645418193	-1.4932304446090043
LOC148766	LOC148766		-0.978712186540152	11.488897967159746	-3.938052253623252	0.001789089254294055	0.03500751536658577	-1.4988017468254151
HIST2H4B	HIST2H4B		-1.1233761749959674	5.895549652103107	-3.7880520662781656	0.0023669252667440984	0.04147797165466516	-1.5000948542660177
DDX60	DDX60		-1.2971795366920134	8.97294394276632	-3.8657165585149635	0.0020471280753459045	0.03783125177335666	-1.500343850547436
LOC440338	LOC440338		0.8899541950207155	8.340970015382386	3.8582466554004395	0.002075863441532581	0.03811757755285361	-1.5010628898200338
ALDH1A3	ALDH1A3		1.1068157014123106	12.552699601941844	3.995788484140819	0.001607224340567339	0.03266823093818083	-1.501192516789116
NXT1	NXT1		-1.1496087941889828	5.961394939709917	-3.7898252019397516	0.002359081414838432	0.0414575175430286	-1.5034672854921407
BCYRN1	BCYRN1		-0.9769472496799327	9.688009709293262	-3.8706906327485817	0.002028220040825513	0.03777848419431662	-1.507793886685266
EDG7	EDG7		1.00323174047342	6.712935629456479	3.8219370949366605	0.002221538664465227	0.03980752102058212	-1.5095906897132325
ZNF202	ZNF202		1.1599615102980563	5.245306382157136	3.734446969769632	0.0026170819465107637	0.04439982012714253	-1.5143582124896247
FAM3C	FAM3C		0.9403567942952815	9.342860368295778	3.857904401429755	0.002077189888102395	0.03811757755285361	-1.5225476914215
SETDB1	SETDB1		-1.0232375081209497	6.543635331024297	-3.8064133642263145	0.002286975405313245	0.04041914407037488	-1.5263339484815743
IFITM3	IFITM3		-0.8907907286762082	12.451912938643563	-3.9765904601950397	0.0016654891019513005	0.03346788672184339	-1.5268395115490065
JHDM1D	JHDM1D		1.3848606580118457	5.860078421405571	3.764949072036869	0.002471598003014724	0.04259105235907334	-1.5300003046863857
ETV5	ETV5		1.7787198484010975	7.1646793077113315	3.8163086657864556	0.0022450397092712423	0.03996936645418193	-1.5331615542045265
PRIM1	PRIM1		-1.2621754253784845	6.240043783418317	-3.781954249564952	0.0023941044391380135	0.041757844093879136	-1.5420117663956407
FAM72A	FAM72A		-1.6174568165135481	5.095488024283816	-3.695723079342607	0.0028144626162172038	0.046396291694596525	-1.5440473543953352
LOC100130707	LOC100130707		-0.8732737924817684	10.486567910539717	-3.869847670329518	0.0020314117700226766	0.03777848419431662	-1.5443334305503376
CA12	CA12		-1.5082052997310438	9.274608258850655	-3.844818878889662	0.002128560998698107	0.038683740764632525	-1.5458357618736427
UBQLN2	UBQLN2		0.8263346655899539	10.259763204904425	3.861110520494484	0.002064798138618359	0.038045964603533065	-1.5470990667156794
IFI27	IFI27		-0.8683342485391528	12.976669025126988	-3.9936066284212166	0.0016137392744590743	0.03274589891571202	-1.554590087241448
HSPA14	HSPA14		-0.9978555278846217	7.7371925703682	-3.8207718575484777	0.002226383265030069	0.03980752102058212	-1.5555298288251338
TSP50	TSP50		-1.2332485112793323	7.520892148632893	-3.815976713197475	0.00224643366976217	0.03996936645418193	-1.5563966853634712
FLNB	FLNB		-1.0337489428338156	9.382483249601764	-3.836157982800392	0.002163275822733947	0.039010166530385255	-1.5638397259596912
CENPK	CENPK		-1.2049810765341666	7.651329544228888	-3.8133916572821964	0.002257319382208279	0.040008891961727716	-1.5654484028756466
SAMD3	SAMD3		0.8915550761305937	7.271259283191832	3.8075276766918136	0.0022822132404434013	0.04037328418136722	-1.56588446223497
C13ORF25	C13ORF25		1.8152447142491397	5.70808922770927	3.725308890603169	0.002662348221029924	0.044922303135276655	-1.5659665529620073
HS.573264	HS.573264		1.428146200948147	5.816877049046445	3.741032174246053	0.0025849494361795326	0.043974829312467885	-1.5670385770345048
LOC441511	LOC441511		1.1282854340115387	5.24428210379895	3.7052585811326937	0.002764491063421052	0.045938393871014595	-1.568002858711921
FADD	FADD		-0.863276955431358	11.521552713352346	-3.9015768302313774	0.001914750620038102	0.03658253800007156	-1.5707740488110682
LOC100130308	LOC100130308		-0.7701298284035758	11.495898508874138	-3.8985329066691663	0.001925638285012838	0.036715240504830236	-1.5743867353600844
EDNRA	EDNRA		-2.980627069885264	3.0559230231388708	-3.71132101346902	0.0027331920493912556	0.04563742743035792	-1.580511458650566
HS.543250	HS.543250		-1.1507257737626162	5.689276152608053	-3.7298163581399018	0.002639921027152586	0.04473154591476221	-1.5813210154008628
CCDC58	CCDC58		-0.972720692979749	8.644863170879463	-3.817934966564371	0.002238223204063681	0.03993641939204813	-1.581858065234596
HS.551847	HS.551847		-1.1069214296700398	9.753826490838616	-3.8290034162046553	0.002192389887560137	0.0394969427712478	-1.5878536335266116
TMEM120B	TMEM120B		-0.9001073666375721	11.056338765157005	-3.8668675310962084	0.0020427368628518168	0.03778758915710392	-1.5910917046054536
TMEM148	TMEM148		-0.949729024974113	9.327990450269965	-3.8206897139999922	0.0022267251934424827	0.03980752102058212	-1.5912083481682124
MTX2	MTX2		-1.062628810416526	7.884878370207556	-3.8012597985461283	0.0023091324504563855	0.040733446294603744	-1.5952147073888785
CLDND2	CLDND2		1.5431687601943533	6.166202639178973	3.7412192992646904	0.002584042269910057	0.043974829312467885	-1.6013004514736409
TMEM202	TMEM202		-1.0416417427481601	7.321316048173108	-3.7856555087022037	0.002377569365307965	0.04158625552765893	-1.6070477771859446
VIM	VIM		1.353249551161908	6.905982727280877	3.772452244512015	0.0024370943512211675	0.042152454572467885	-1.6070492950198707
HIGD1A	HIGD1A		-0.8839480735125864	9.61076102994375	-3.81494995682514	0.00225075091222367	0.03998025223698418	-1.6087045761361942
SERPINA13	SERPINA13		-1.3585323670305796	5.063099058696956	-3.6612081601425235	0.003003173306613966	0.048130417577870434	-1.6128055088007436
CIZ1	CIZ1		1.640791284185914	5.2284499765450105	3.6645806716608273	0.002984178707478259	0.04800456041701641	-1.617726169648062
NR0B2	NR0B2		0.9947554771041407	6.27085702961445	3.742833348093953	0.0025762309834040454	0.04390670700718258	-1.6226682903740022
MRPL19	MRPL19		-1.0158591830617993	9.048424004460841	-3.8003306882933967	0.002313150336596607	0.04076571851477918	-1.6228273381018585
FLJ40504	FLJ40504		1.0357723038886135	9.059528382471647	3.7948252230410304	0.002337105593678114	0.04114896313708498	-1.6332903865358324
SMC4	SMC4		-1.0857121264515532	5.893615661584143	-3.7151475176735924	0.002713623035017453	0.045581036876740415	-1.6343201543903954
FAM109A	FAM109A		1.1962874687459895	5.485732306480904	3.684736503553846	0.0028731825873271593	0.04675027264868394	-1.6356100162905012
MNT	MNT		0.9539546888875625	7.987915027701831	3.781064769485804	0.002398095612904441	0.04177452204281056	-1.6356839948142312
FAM111A	FAM111A		-1.1789310537023132	8.48054634042646	-3.7861695288539785	0.0023752822743985384	0.041585299067195464	-1.6373796878116513
MLH1	MLH1		-1.184614411638587	6.841164529477202	-3.752772338341448	0.0025286592903250443	0.04329399380530784	-1.642336569806396
FARS2	FARS2		-0.8487563931055186	8.230959733738779	-3.780125925119356	0.002402315668554075	0.041783693999836884	-1.6433522691261695
CFD	CFD		1.124311780168819	7.787699666951772	3.7724691661140475	0.0024370170954885733	0.042152454572467885	-1.6456028356899068
SLC25A10	SLC25A10		-1.2113831603039964	5.114894198260675	-3.649095647838647	0.0030724149966434586	0.0485436357569757	-1.6480415351005666
KLK11	KLK11		-1.8473858707857236	6.266643753615481	-3.711431951652852	0.002732622681299928	0.04563742743035792	-1.6551474957125345
GPT2	GPT2		1.1376171042355523	8.858571592000448	3.780741959936597	0.0023995457690469887	0.04177452204281056	-1.655347367930954
RCAN3	RCAN3		-0.978533343523285	6.020373156145355	-3.712347946343046	0.002727926144755198	0.04563742743035792	-1.655932732108707
CFL1	CFL1		-0.7756843222376304	12.12105446866906	-3.886949640547623	0.001967653630885041	0.03694904418964369	-1.6598083464825333
LOC653817	LOC653817		-1.2448476219837659	6.125180948904064	-3.711893412252182	0.002730255625495406	0.04563742743035792	-1.6603399244252905
POLDIP3	POLDIP3		-1.8192491068878578	8.337434495151813	-3.770240277221611	0.002447214691143674	0.042288233085922416	-1.6622020500529695
PNPLA5	PNPLA5		1.2820946103014554	5.185910669223738	3.6431965752387447	0.0031067241403854294	0.048919744114201	-1.6659783016826175
PPARBP	PPARBP		1.3013284549536914	5.893800049881823	3.69288045942049	0.0028295371802439105	0.04652863859845619	-1.6686942275883343
GCNT1	GCNT1		-0.8895813954076184	7.877848033752843	-3.7589540290982772	0.002499525021370669	0.04287398904060113	-1.6741607060593822
ATP13A2	ATP13A2		0.9970633589193367	6.734696575713935	3.726128818906273	0.0026582541887993235	0.04490018685454597	-1.6877912149151992
TFG	TFG		-1.3372497433336417	8.84172203068843	-3.7628554138319728	0.002481314582710208	0.04269763163535254	-1.6884208293293428
KIAA0649	KIAA0649		1.1223244409484634	6.306889884522896	3.7071730758297416	0.002754567628179538	0.045893097578440664	-1.6885961920000145
LOC728637	LOC728637		-0.8140887640588197	11.221983502204923	-3.821635368703279	0.0022227920878324986	0.03980752102058212	-1.6907498202256521
COMMD4	COMMD4		-0.8771769530676998	8.503942108472554	-3.7572030854258838	0.0025077422208294323	0.04297536530782949	-1.6916131632833347
ERAP2	ERAP2		-1.2351713212462734	5.596447798376328	-3.66101635933287	0.003004257259616756	0.048130417577870434	-1.692087931153666
SSX9	SSX9		-0.863488821911762	8.898185068940865	-3.7590925049329575	0.002498876327777178	0.04287398904060113	-1.6960163808582065
ALDH3A1	ALDH3A1		-1.3426968535814794	5.770783777488368	-3.6687982288235483	0.0029605968576115515	0.04766637706446671	-1.69637878144019
C6ORF211	C6ORF211		-1.0235982074788934	6.097137594112466	-3.6927963819271956	0.0028299842995517964	0.04652863859845619	-1.6982963497547425
LOC644580	LOC644580		-1.07763055106446	6.1050535823807905	-3.690557056243977	0.00284191946378529	0.04659596515077146	-1.7019399341984967
ALS2CR4	ALS2CR4		-0.9394900409641966	9.878828335259412	-3.7691847070063638	0.0024520593370016288	0.04233267963824499	-1.7026122251510616
RNU1-3	RNU1-3		-1.0584678591100891	7.168826849590733	-3.7274765415965323	0.002651538755421841	0.044861820105357005	-1.7082572180802265
ARTN	ARTN		0.9328720542927922	7.749775591525136	3.7357558143134164	0.0026106631167708847	0.04433953056250282	-1.713616484064251
SLC7A6OS	SLC7A6OS		-1.0844464782838905	8.560777650050897	-3.7443845954912582	0.00256874635626111	0.04385940158059757	-1.7166159339476508
SSBP4	SSBP4		1.1311550840423097	5.629399193360664	3.6497577410395228	0.0030685884167388094	0.0485436357569757	-1.7203768315702392
RREB1	RREB1		-0.9322949496701778	10.927913692581642	-3.784707373685017	0.0023817939243317636	0.04162106681280684	-1.7341024452255978
KCTD13	KCTD13		0.9015140486694433	7.37167560616699	3.7171065587078025	0.0027036597653509555	0.04549573090240072	-1.736713789004197
RTP1	RTP1		-1.2215400651458141	6.428523713616554	-3.682472384689364	0.0028854380855763443	0.04689271411812024	-1.7419341206324326
HS.579631	HS.579631		-1.4981871768974013	7.251231235669819	-3.706964039937892	0.0027556493577230792	0.045893097578440664	-1.7445326843213342
RCOR1	RCOR1		0.9190000732917758	7.823756245560862	3.717735806335902	0.0027004674733684376	0.04548309954241162	-1.7490396551737284
LOC642816	LOC642816		-0.8650251092822465	10.987534932520054	-3.7766211279397544	0.0024181367364196774	0.042019637244427005	-1.7536300570309642
PRKCQ	PRKCQ		0.9300585937590382	7.170103755617588	3.7013025378807307	0.0027851122207289713	0.04611650706465714	-1.7579652792395972
PPFIBP2	PPFIBP2		-0.887132209185725	7.388134588634678	-3.704499457363563	0.00276843593628729	0.04596255453155696	-1.7607576620325451
TYW1B	TYW1B		-0.959393735395814	7.503553032868498	-3.704029732595344	0.0027708797905807636	0.04596255453155696	-1.7650307631633817
LOC645381	LOC645381		-0.6974628404206946	12.406693852880244	-3.8448314591014277	0.0021285109914474243	0.038683740764632525	-1.7694812232414332
KIAA1147	KIAA1147		1.044500876327172	7.329887812839707	3.6941190297874447	0.002822958876849573	0.04649520597520233	-1.7767721620527475
PFKFB2	PFKFB2		-0.980126003926955	7.818120777498484	-3.7019703819999403	0.002781620056304226	0.04609966050608107	-1.77783697280623
CAMK2N1	CAMK2N1		0.8317882732282289	11.228411864098861	3.772660908654344	0.0024361418679985977	0.042152454572467885	-1.7828277666265455
LOC728882	LOC728882		0.7961249634670455	10.804156943738992	3.7514085754509403	0.0025351332761279913	0.04336497949284869	-1.7859379408305767
ITFG2	ITFG2		-1.132507743859195	6.9820275514130055	-3.6784574011178757	0.0029073021170722977	0.04705232305544983	-1.7887694305572595
PSORS1C3	PSORS1C3		-0.958916958169004	7.295362895885458	-3.6846627913613896	0.002873580748483096	0.04675027264868394	-1.7936349428204093
HS.60257	HS.60257		0.9332008892922179	7.3903870580116	3.684751309106542	0.0028731026209658575	0.04675027264868394	-1.7971242517958688
RBM10	RBM10		-0.9427756319338343	7.241205309052765	-3.679397033675715	0.0029021701506581807	0.0470101091882266	-1.8013610675443195
C17ORF39	C17ORF39		0.9921950162823308	6.681265619597569	3.6621895824960244	0.0029976330800744267	0.048130417577870434	-1.8023883433301666
ZNF292	ZNF292		1.1031937414482842	8.012063878430006	3.6901518077018722	0.002844084838760315	0.04659596515077146	-1.8043456488423377
LAMP3	LAMP3		-1.4074852075723054	7.779843273107553	-3.6854056789753162	0.0028695705659239	0.04675027264868394	-1.8050336620897935
LOC644059	LOC644059		-0.9308995725619962	9.40466577625226	-3.705375372781422	0.002763884651658376	0.045938393871014595	-1.8071716665824509
LOC440345	LOC440345		0.8865967409531548	7.964073602743271	3.6857459704451214	0.00286773554446622	0.04675027264868394	-1.812079728460601
LOC648521	LOC648521		-1.0064642518001543	8.036503270135071	-3.686111321571499	0.0028657667209505857	0.04675027264868394	-1.812823364236185
LOC100130516	LOC100130516		-0.8964467370209679	10.77785447719299	-3.7356568276149	0.0026111480044591793	0.04433953056250282	-1.8141780676060373
LOC100134406	LOC100134406		-0.9256022018251171	6.711592422275927	-3.6571326799359363	0.0030262916651679797	0.04834799411556529	-1.814885615967273
CARHSP1	CARHSP1		-0.9261633415803043	10.719944621421305	-3.7295103139232357	0.002641437647962123	0.04473154591476221	-1.8217794712303697
ZFP95	ZFP95		0.8730750011963204	8.243054165531355	3.6821162260985862	0.0028873707909321403	0.04689271411812024	-1.825441621522442
PSMD12	PSMD12		-0.8070053417899796	10.266425616892375	-3.7115600500759633	0.002731965392280981	0.04563742743035792	-1.8254772255490765
C1ORF131	C1ORF131		-0.8653196910692582	9.038712311847764	-3.6893256429581744	0.0028485045199324187	0.04662736572697812	-1.828704859633449
TMEM163	TMEM163		-1.0317076916576928	7.849849154644494	-3.674757538153415	0.0029275996727398308	0.04721673307688101	-1.8289229221923176
HS.213061	HS.213061		-0.9586120382713332	11.767627877492957	-3.7758990413531586	0.0024214095321384898	0.04203729428208368	-1.830450027950997
RCVRN	RCVRN		-0.9996178196869456	7.1377061887084885	-3.66089887925902	0.003004921389470867	0.048130417577870434	-1.830681642530286
HMGN2	HMGN2		-0.8624119271856561	10.50438783435185	-3.715658314103481	0.0027110216259329453	0.04557843939339252	-1.832457371133824
CTTN	CTTN		-0.8391947999712688	10.240255008432786	-3.706734462016514	0.0027568378886769973	0.045893097578440664	-1.833535104344203
SLC1A3	SLC1A3		0.8465512462216989	9.937223543024084	3.6978833036467864	0.0028030616362148737	0.0463313506294682	-1.8369220166023297
GAS6	GAS6		-0.8224770662287249	8.182812140051	-3.674900391282762	0.0029268133011481367	0.04721673307688101	-1.837536543966431
C14ORF149	C14ORF149		-0.8839037870419402	8.234444697814206	-3.675224798181384	0.0029250283200927046	0.04721673307688101	-1.838029886323132
RIMS4	RIMS4		-0.7954070158120619	9.70047604344938	-3.6921223848648705	0.0028335711829247513	0.04654652909658049	-1.8394179444840075
UGT1A4	UGT1A4		-0.8828027455745442	9.59585508793507	-3.685227269649949	0.0028705331164985155	0.04675027264868394	-1.8494320010896121
C17ORF42	C17ORF42		-0.9206608909261709	7.1012877451970295	-3.649355129535842	0.0030709147384192738	0.0485436357569757	-1.8511796697013665
IPPK	IPPK		-0.8908292783750458	7.02890806963469	-3.647512734906836	0.0030815831881563986	0.04864723019404864	-1.8513739040576302
DNAJC7	DNAJC7		-0.8329218186529186	8.952817253301028	-3.675720065412639	0.002922305356200581	0.04721673307688101	-1.8520844779073702
UBXN2B	UBXN2B		0.8286314698047335	7.608565146874482	3.658833805706643	0.0030166199753836774	0.048276285997806825	-1.8528268520572002
RLN2	RLN2		4.496679550365643	2.5349962912564967	3.842178763973557	0.0021390823120416443	0.03879924567547395	-1.8549917171404928
TMEM77	TMEM77		0.9114135397761691	7.415288563625761	3.653758746441346	0.003045567634405728	0.04844819290666943	-1.8556178066937914
LOC100128771	LOC100128771		0.8817552404860152	7.979296346365442	3.6574836095931373	0.003024293883489337	0.04834799411556529	-1.8649532428126676
DCPS	DCPS		-1.018749572624018	7.487331184469338	-3.6493811789236	0.0030707641686089104	0.0485436357569757	-1.8654802603347003
EDG4	EDG4		0.91957977217624	8.689631195271575	3.663964501916992	0.0029876399232510588	0.04801877177767103	-1.8685089965341
PHF16	PHF16		-1.1288415068798923	7.315504625465184	-3.6409891747652683	0.003119662554123604	0.04904056882549746	-1.873919042806623
TTC39A	TTC39A		1.074877153448118	7.933613723726682	3.6499408997935943	0.0030675307049648254	0.0485436357569757	-1.8770596200871328
P2RY1	P2RY1		0.9489872611475496	8.280889749456339	3.654560640835516	0.003040974944169874	0.048436263805347275	-1.877412573835203
C16ORF53	C16ORF53		-0.9810209845777145	8.375116628324932	-3.655410599073173	0.003036114681477479	0.048436263805347275	-1.8779311246245687
GALNS	GALNS		-0.9994834364189558	7.391656332207912	-3.639175966068458	0.003130331510014615	0.04916679204768317	-1.8811980604464411
GHDC	GHDC		0.913248193856889	7.080959009869855	3.6280586307201532	0.0031965634935134557	0.04998602452674121	-1.8897352091202055
PSMA1	PSMA1		-0.7450150579993249	10.89507326846772	-3.6962609719087163	0.0028116193739640156	0.046396291694596525	-1.895796076341548
IRF2BP2	IRF2BP2		1.1049915117081142	9.183597265455886	3.6499392625259155	0.0030675401582717127	0.0485436357569757	-1.9053017296433303
FOLR3	FOLR3		1.271195610582513	9.590794714871869	3.65434355603422	0.003042217557024711	0.048436263805347275	-1.9081062810815945
DNAJB2	DNAJB2		1.001899282942892	9.28922114874212	3.6470448924463583	0.003084298252351021	0.048648863543433375	-1.9130695287370054
GLA	GLA		-0.9747821787879243	9.32144759616634	-3.6414473295989174	0.0031169726282522414	0.04903966733030638	-1.9242300918273116
C13ORF15	C13ORF15		-1.4419698704797792	8.47400715118265	-3.630995557066252	0.00317892915162578	0.04980411458072753	-1.9251628609806426
LOC151534	LOC151534		-0.8211133209972736	9.75311692558849	-3.645151127671067	0.0030953133955919946	0.04878130112782376	-1.928556721059314
NME6	NME6		-0.917899542251094	8.401736100017452	-3.6281828702371457	0.003195815501821732	0.04998602452674121	-1.9291536653299177
SNRPA	SNRPA		-0.891293105064193	11.195932202293564	-3.691397277269702	0.0028374352450485298	0.046568937220056394	-1.9315421657041565
LOC286478	LOC286478		0.7518306759632747	10.373370212122063	3.649159283801399	0.003072047000341966	0.0485436357569757	-1.9470060412959986
HNRNPAB	HNRNPAB		-0.7714240194430957	11.185100476340732	-3.6548883248787365	0.0030391002307800594	0.048436263805347275	-1.9993145147286322
POLR1B	POLR1B		0.7532810883257071	11.218340380107984	3.6359975628219052	0.0031491230467323365	0.04942027305352145	-2.0380119034294166
LOC730517	LOC730517		-0.8247569628605866	12.322703807730997	-3.6958065100951383	0.002814021418120339	0.046396291694596525	-2.0402307201734855
PSMB2	PSMB2		-0.8109795852346604	11.342133912265101	-3.631311671151144	0.003177037005362347	0.04980411458072753	-2.0589086309495057
PSMB8	PSMB8		-0.6747030370635869	12.20255782764027	-3.649316982953067	0.0030711352456089876	0.0485436357569757	-2.1152414082341213
UQCRH	UQCRH		-0.7054311367071513	11.974996563301934	-3.6277221219861757	0.0031985903605258495	0.04998602452674121	-2.13159788370477
