# Supplementary material for: Drug Repositioning for Fabry Disease: Acetylsalicylic Acid Potentiates the Stabilization of Lysosomal Alpha-Galactosidase by Pharmacological Chaperones
Source: Int J Mol Sci. 2022 May 4;23(9):5105. doi: 10.3390/ijms23095105 (PMC9105905; doi:10.3390/ijms23095105)
Supplement: Supplementary file 1 [file ijms-23-05105-s001.zip › File_S6.csv]

ID	adj.P.Val	P.Value	t	B	FC	logFC	Group
HSPB3	0.0011590091321230169	4.604180576395922e-6	-7.603815102868718	4.574929700931539	0.19412321270925573	-2.3649554530944306	Chaperon
DNAJC15	0.005944488854347294	8.90333041852531e-5	-5.644027035822526	1.6838482023509496	0.3339822327437068	-1.582156738937556	Chaperon
TSC1	0.012733357025579312	3.1238695301104497e-4	4.904119097207164	0.37128041155870317	2.265057011551816	1.1795473634052627	Chaperon
FKBP5	0.02676365959103097	0.0011249702308233438	-4.189216275058338	-0.9743375970012202	0.5007008007614867	-0.9979793321884785	Chaperon
FKBP10	0.0351725730712934	0.0018050772952628565	3.933267968557916	-1.298996168389733	2.1123912143864496	1.078877046243889	Chaperon
HSPA14	0.03980752102058212	0.002226383265030069	-3.8207718575484777	-1.5555298288251338	0.5007437700461761	-0.9978555278846217	Chaperon
DNAJC7	0.04721673307688101	0.002922305356200581	-3.675720065412639	-1.8520844779073702	0.5613911326605948	-0.8329218186529186	Chaperon
DNAJB2	0.048648863543433375	0.003084298252351021	3.6470448924463583	-1.9130695287370054	2.0026346991211774	1.001899282942892	Chaperon
PSMC5	0.002656871725868065	2.383917719121445e-5	-6.474204237965496	2.9376905559098745	0.38700888425121743	-1.3695614093495774	Proteasome
PSMB10	0.014945626700152766	4.2843915921631827e-4	-4.724509942109276	-0.0764447510137023	0.47901646481080884	-1.0618528495883996	Proteasome
PSMD1	0.016290270275394713	4.967185697028236e-4	-4.6412417699296045	-0.05569684150797549	0.4292922610338081	-1.2199679297158417	Proteasome
PSME1	0.031254879173518	0.0014735570957049233	-4.042679656619348	-1.1428108086229516	0.5151420162839973	-0.9569578801756693	Proteasome
PSME4	0.032906458235043894	0.0016234182476919335	-3.9903817907552	-1.2975125586338825	0.5071753224646585	-0.9794435446466121	Proteasome
UBQLN1	0.042083789618444625	0.0024263468998394636	-3.7748115810976635	-1.338186004563882	0.3261481366487036	-1.6164007087557053	Proteasome
PSMD12	0.04563742743035792	0.002731965392280981	-3.7115600500759633	-1.8254772255490765	0.5715670513922643	-0.8070053417899796	Proteasome
PSMA1	0.046396291694596525	0.0028116193739640156	-3.6962609719087163	-1.895796076341548	0.5966616438812854	-0.7450150579993249	Proteasome
PSMB8	0.0485436357569757	0.0030711352456089876	-3.649316982953067	-2.1152414082341213	0.6264611561932658	-0.6747030370635869	Proteasome
PSMB2	0.04980411458072753	0.003177037005362347	-3.631311671151144	-2.0589086309495057	0.5699947019638059	-0.8109795852346604	Proteasome
